# Supplementary material for: In Silico Discovery of a Novel Natural Product Targeting PI3Kα for the Treatment of Head and Neck Squamous Cell Carcinoma
Source: Int J Mol Sci. 2025 Apr 10;26(8):3565. doi: 10.3390/ijms26083565 (PMC12027195; doi:10.3390/ijms26083565)
Supplement: Supplementary file 1 [file ijms-26-03565-s001.zip]

Archive with 3 entries (3 files):
- GeneCards-SearchResults of HNSCC and gene.csv
- Table S1.pdf
- Table S2.pdf
