# Supplementary material for: In Silico Discovery of a Novel Natural Product Targeting PI3Kα for the Treatment of Head and Neck Squamous Cell Carcinoma
Source: Int J Mol Sci. 2025 Apr 10;26(8):3565. doi: 10.3390/ijms26083565 (PMC12027195; doi:10.3390/ijms26083565)
Supplement: Supplementary file 1 [file ijms-26-03565-s001.zip › GeneCards-SearchResults of HNSCC and gene.csv]

Gene Symbol	Description	Category	Uniprot ID	Gifts	GC Id	Relevance score	GeneCards Link
EGFR	Epidermal Growth Factor Receptor	Protein Coding	P00533	68	GC07P055019	12.7148971557617	https://www.genecards.org/cgi-bin/carddisp.pl?gene=EGFR
TP53	Tumor Protein P53	Protein Coding	P04637	66	GC17M007661	11.976658821106	https://www.genecards.org/cgi-bin/carddisp.pl?gene=TP53
CDKN2A	Cyclin Dependent Kinase Inhibitor 2A	Protein Coding	Q8N726	64	GC09M021967	10.20263671875	https://www.genecards.org/cgi-bin/carddisp.pl?gene=CDKN2A
H19	H19 Imprinted Maternally Expressed Transcript	RNA Gene		36	GC11M001995	9.80396842956543	https://www.genecards.org/cgi-bin/carddisp.pl?gene=H19
PTEN	Phosphatase And Tensin Homolog	Protein Coding	P60484	65	GC10P120068	9.35968780517578	https://www.genecards.org/cgi-bin/carddisp.pl?gene=PTEN
PIK3CA	Phosphatidylinositol-4,5-Bisphosphate 3-Kinase Catalytic Subunit Alpha	Protein Coding	P42336	66	GC03P179148	9.02020454406738	https://www.genecards.org/cgi-bin/carddisp.pl?gene=PIK3CA
MIR21	MicroRNA 21	RNA Gene		33	GC17P059841	8.97405433654785	https://www.genecards.org/cgi-bin/carddisp.pl?gene=MIR21
CTNNB1	Catenin Beta 1	Protein Coding	P35222	66	GC03P041194	8.94204616546631	https://www.genecards.org/cgi-bin/carddisp.pl?gene=CTNNB1
ERBB2	Erb-B2 Receptor Tyrosine Kinase 2	Protein Coding	P04626	68	GC17P039687	8.85452938079834	https://www.genecards.org/cgi-bin/carddisp.pl?gene=ERBB2
NOTCH1	Notch Receptor 1	Protein Coding	P46531	66	GC09M139117	8.60319328308105	https://www.genecards.org/cgi-bin/carddisp.pl?gene=NOTCH1
HOTAIR	HOX Transcript Antisense RNA	RNA Gene		31	GC12M053962	8.42166900634766	https://www.genecards.org/cgi-bin/carddisp.pl?gene=HOTAIR
ING3	Inhibitor Of Growth Family Member 3	Protein Coding	Q9NXR8	49	GC07P120950	8.35130310058594	https://www.genecards.org/cgi-bin/carddisp.pl?gene=ING3
MET	MET Proto-Oncogene, Receptor Tyrosine Kinase	Protein Coding	P08581	67	GC07P116672	8.27972602844238	https://www.genecards.org/cgi-bin/carddisp.pl?gene=MET
MIR373	MicroRNA 373	RNA Gene		29	GC19P143520	8.08516597747803	https://www.genecards.org/cgi-bin/carddisp.pl?gene=MIR373
AKT1	AKT Serine/Threonine Kinase 1	Protein Coding	P31749	66	GC14M104769	8.05396842956543	https://www.genecards.org/cgi-bin/carddisp.pl?gene=AKT1
MAPK1	Mitogen-Activated Protein Kinase 1	Protein Coding	P28482	66	GC22M021759	8.01890182495117	https://www.genecards.org/cgi-bin/carddisp.pl?gene=MAPK1
MIR205	MicroRNA 205	RNA Gene		28	GC01P209432	8.00090789794922	https://www.genecards.org/cgi-bin/carddisp.pl?gene=MIR205
CYTOR	Cytoskeleton Regulator RNA	RNA Gene		29	GC02P094050	7.97130537033081	https://www.genecards.org/cgi-bin/carddisp.pl?gene=CYTOR
MIR375	MicroRNA 375	RNA Gene		29	GC02M219001	7.95443439483643	https://www.genecards.org/cgi-bin/carddisp.pl?gene=MIR375
FGFR1	Fibroblast Growth Factor Receptor 1	Protein Coding	P11362	68	GC08M038400	7.88527250289917	https://www.genecards.org/cgi-bin/carddisp.pl?gene=FGFR1
MIR98	MicroRNA 98	RNA Gene		26	GC0XM053943	7.84320116043091	https://www.genecards.org/cgi-bin/carddisp.pl?gene=MIR98
TNFRSF10B	TNF Receptor Superfamily Member 10b	Protein Coding	O14763	63	GC08M023006	7.71977853775024	https://www.genecards.org/cgi-bin/carddisp.pl?gene=TNFRSF10B
MIR221	MicroRNA 221	RNA Gene		29	GC0XM045746	7.68889045715332	https://www.genecards.org/cgi-bin/carddisp.pl?gene=MIR221
RAC1	Rac Family Small GTPase 1	Protein Coding	P63000	62	GC07P017475	7.66195440292358	https://www.genecards.org/cgi-bin/carddisp.pl?gene=RAC1
CCNL1	Cyclin L1	Protein Coding	Q9UK58	49	GC03M157146	7.56835794448853	https://www.genecards.org/cgi-bin/carddisp.pl?gene=CCNL1
MIR155	MicroRNA 155	RNA Gene		30	GC21P025573	7.5574803352356	https://www.genecards.org/cgi-bin/carddisp.pl?gene=MIR155
ING1	Inhibitor Of Growth Family Member 1	Protein Coding	Q9UK53	56	GC13P110712	7.5370044708252	https://www.genecards.org/cgi-bin/carddisp.pl?gene=ING1
ERBB4	Erb-B2 Receptor Tyrosine Kinase 4	Protein Coding	Q15303	67	GC02M211375	7.4488844871521	https://www.genecards.org/cgi-bin/carddisp.pl?gene=ERBB4
SMAD4	SMAD Family Member 4	Protein Coding	Q13485	66	GC18P051028	7.39006233215332	https://www.genecards.org/cgi-bin/carddisp.pl?gene=SMAD4
SRC	SRC Proto-Oncogene, Non-Receptor Tyrosine Kinase	Protein Coding	P12931	64	GC20P037344	7.26310634613037	https://www.genecards.org/cgi-bin/carddisp.pl?gene=SRC
MIR148B	MicroRNA 148b	RNA Gene		29	GC12P054337	7.23551559448242	https://www.genecards.org/cgi-bin/carddisp.pl?gene=MIR148B
MIR29C	MicroRNA 29c	RNA Gene		27	GC01M207838	7.20759534835815	https://www.genecards.org/cgi-bin/carddisp.pl?gene=MIR29C
KRAS	KRAS Proto-Oncogene, GTPase	Protein Coding	P01116	66	GC12M034710	7.17858934402466	https://www.genecards.org/cgi-bin/carddisp.pl?gene=KRAS
MIR31	MicroRNA 31	RNA Gene		29	GC09M022285	7.15873432159424	https://www.genecards.org/cgi-bin/carddisp.pl?gene=MIR31
RB1	RB Transcriptional Corepressor 1	Protein Coding	P06400	61	GC13P048303	7.14864158630371	https://www.genecards.org/cgi-bin/carddisp.pl?gene=RB1
TERT	Telomerase Reverse Transcriptase	Protein Coding	O14746	64	GC05M001253	7.11765432357788	https://www.genecards.org/cgi-bin/carddisp.pl?gene=TERT
ATM	ATM Serine/Threonine Kinase	Protein Coding	Q13315	66	GC11P108223	7.08551120758057	https://www.genecards.org/cgi-bin/carddisp.pl?gene=ATM
HRAS	HRas Proto-Oncogene, GTPase	Protein Coding	P01112	65	GC11M013956	6.98058223724365	https://www.genecards.org/cgi-bin/carddisp.pl?gene=HRAS
FBXW7	F-Box And WD Repeat Domain Containing 7	Protein Coding	Q969H0	59	GC04M152321	6.91511535644531	https://www.genecards.org/cgi-bin/carddisp.pl?gene=FBXW7
EPIST	Esophagus Epithelial Intergenic Associated Transcript	RNA Gene		22	GC05M135324	6.91511535644531	https://www.genecards.org/cgi-bin/carddisp.pl?gene=EPIST
BRAF	B-Raf Proto-Oncogene, Serine/Threonine Kinase	Protein Coding	P15056	67	GC07M140788	6.88703155517578	https://www.genecards.org/cgi-bin/carddisp.pl?gene=BRAF
MIR141	MicroRNA 141	RNA Gene		30	GC12P068291	6.88703155517578	https://www.genecards.org/cgi-bin/carddisp.pl?gene=MIR141
NFE2L2	NFE2 Like BZIP Transcription Factor 2	Protein Coding	Q16236	64	GC02M177227	6.87251043319702	https://www.genecards.org/cgi-bin/carddisp.pl?gene=NFE2L2
MIR191	MicroRNA 191	RNA Gene		30	GC03M054490	6.82673692703247	https://www.genecards.org/cgi-bin/carddisp.pl?gene=MIR191
DPYD	Dihydropyrimidine Dehydrogenase	Protein Coding	Q12882	64	GC01M097015	6.81064128875732	https://www.genecards.org/cgi-bin/carddisp.pl?gene=DPYD
MIR195	MicroRNA 195	RNA Gene		28	GC17M092401	6.81064128875732	https://www.genecards.org/cgi-bin/carddisp.pl?gene=MIR195
MIRLET7I	MicroRNA Let-7i	RNA Gene		29	GC12P070057	6.77696132659912	https://www.genecards.org/cgi-bin/carddisp.pl?gene=MIRLET7I
MIRLET7E	MicroRNA Let-7e	RNA Gene		28	GC19P143412	6.77696132659912	https://www.genecards.org/cgi-bin/carddisp.pl?gene=MIRLET7E
MIR122	MicroRNA 122	RNA Gene		29	GC18P058451	6.75927782058716	https://www.genecards.org/cgi-bin/carddisp.pl?gene=MIR122
MIR18A	MicroRNA 18a	RNA Gene		28	GC13P091736	6.75927782058716	https://www.genecards.org/cgi-bin/carddisp.pl?gene=MIR18A
MIR494	MicroRNA 494	RNA Gene		26	GC14P120247	6.74095058441162	https://www.genecards.org/cgi-bin/carddisp.pl?gene=MIR494
RHOA	Ras Homolog Family Member A	Protein Coding	P61586	63	GC03M049359	6.72190380096436	https://www.genecards.org/cgi-bin/carddisp.pl?gene=RHOA
FGFR3	Fibroblast Growth Factor Receptor 3	Protein Coding	P22607	68	GC04P009307	6.70204544067383	https://www.genecards.org/cgi-bin/carddisp.pl?gene=FGFR3
MIR214	MicroRNA 214	RNA Gene		31	GC01M172234	6.68126201629639	https://www.genecards.org/cgi-bin/carddisp.pl?gene=MIR214
MIR424	MicroRNA 424	RNA Gene		27	GC0XM135360	6.68126201629639	https://www.genecards.org/cgi-bin/carddisp.pl?gene=MIR424
MIR30E	MicroRNA 30e	RNA Gene		31	GC01P040754	6.63630771636963	https://www.genecards.org/cgi-bin/carddisp.pl?gene=MIR30E
MIRLET7D	MicroRNA Let-7d	RNA Gene		30	GC09P094178	6.63630771636963	https://www.genecards.org/cgi-bin/carddisp.pl?gene=MIRLET7D
EPB41L4A-DT	EPB41L4A Divergent Transcript	RNA Gene		29	GC05P112421	6.63630771636963	https://www.genecards.org/cgi-bin/carddisp.pl?gene=EPB41L4A-DT
MIR146B	MicroRNA 146b	RNA Gene		29	GC10P102436	6.63630771636963	https://www.genecards.org/cgi-bin/carddisp.pl?gene=MIR146B
MIR19A	MicroRNA 19a	RNA Gene		28	GC13P091732	6.63630771636963	https://www.genecards.org/cgi-bin/carddisp.pl?gene=MIR19A
CREBBP	CREB Binding Protein	Protein Coding	Q92793	67	GC16M046544	6.61170959472656	https://www.genecards.org/cgi-bin/carddisp.pl?gene=CREBBP
EP300	E1A Binding Protein P300	Protein Coding	Q09472	65	GC22P087011	6.61170959472656	https://www.genecards.org/cgi-bin/carddisp.pl?gene=EP300
MIR148A	MicroRNA 148a	RNA Gene		29	GC07M025950	6.61170959472656	https://www.genecards.org/cgi-bin/carddisp.pl?gene=MIR148A
EGFR-AS1	EGFR Antisense RNA 1	RNA Gene		24	GC07M055179	6.61170959472656	https://www.genecards.org/cgi-bin/carddisp.pl?gene=EGFR-AS1
MIR142	MicroRNA 142	RNA Gene		30	GC17M058331	6.58528232574463	https://www.genecards.org/cgi-bin/carddisp.pl?gene=MIR142
MIR210	MicroRNA 210	RNA Gene		29	GC11M013959	6.58528232574463	https://www.genecards.org/cgi-bin/carddisp.pl?gene=MIR210
MIRLET7G	MicroRNA Let-7g	RNA Gene		28	GC03M052268	6.58528232574463	https://www.genecards.org/cgi-bin/carddisp.pl?gene=MIRLET7G
H3C11	H3 Clustered Histone 11	Protein Coding	P68431	43	GC06M104558	6.55654430389404	https://www.genecards.org/cgi-bin/carddisp.pl?gene=H3C11
B2M	Beta-2-Microglobulin	Protein Coding	P61769	63	GC15P044711	6.52475690841675	https://www.genecards.org/cgi-bin/carddisp.pl?gene=B2M
MIR22	MicroRNA 22	RNA Gene		30	GC17M001713	6.52475690841675	https://www.genecards.org/cgi-bin/carddisp.pl?gene=MIR22
MAP2K1	Mitogen-Activated Protein Kinase Kinase 1	Protein Coding	Q02750	67	GC15P066386	6.48867654800415	https://www.genecards.org/cgi-bin/carddisp.pl?gene=MAP2K1
FGFR2	Fibroblast Growth Factor Receptor 2	Protein Coding	P21802	69	GC10M121478	6.44587850570679	https://www.genecards.org/cgi-bin/carddisp.pl?gene=FGFR2
IDH2	Isocitrate Dehydrogenase (NADP(+)) 2	Protein Coding	P48735	66	GC15M090083	6.44587850570679	https://www.genecards.org/cgi-bin/carddisp.pl?gene=IDH2
NRAS	NRAS Proto-Oncogene, GTPase	Protein Coding	P01111	64	GC01M114704	6.44587850570679	https://www.genecards.org/cgi-bin/carddisp.pl?gene=NRAS
MIR30B	MicroRNA 30b	RNA Gene		30	GC08M134800	6.44587850570679	https://www.genecards.org/cgi-bin/carddisp.pl?gene=MIR30B
MIR200A	MicroRNA 200a	RNA Gene		29	GC01P067742	6.44587850570679	https://www.genecards.org/cgi-bin/carddisp.pl?gene=MIR200A
MIR186	MicroRNA 186	RNA Gene		28	GC01M071067	6.44587850570679	https://www.genecards.org/cgi-bin/carddisp.pl?gene=MIR186
MIR197	MicroRNA 197	RNA Gene		28	GC01P109598	6.44587850570679	https://www.genecards.org/cgi-bin/carddisp.pl?gene=MIR197
MIR331	MicroRNA 331	RNA Gene		28	GC12P095308	6.44587850570679	https://www.genecards.org/cgi-bin/carddisp.pl?gene=MIR331
MIR15A	MicroRNA 15a	RNA Gene		25	GC13M050049	6.44587850570679	https://www.genecards.org/cgi-bin/carddisp.pl?gene=MIR15A
MIR374A	MicroRNA 374a	RNA Gene		25	GC0XM074300	6.44587850570679	https://www.genecards.org/cgi-bin/carddisp.pl?gene=MIR374A
MIR628	MicroRNA 628	RNA Gene		25	GC15M055372	6.44587850570679	https://www.genecards.org/cgi-bin/carddisp.pl?gene=MIR628
MIR498	MicroRNA 498	RNA Gene		23	GC19P143504	6.44587850570679	https://www.genecards.org/cgi-bin/carddisp.pl?gene=MIR498
MIR572	MicroRNA 572	RNA Gene		22	GC04P028337	6.44587850570679	https://www.genecards.org/cgi-bin/carddisp.pl?gene=MIR572
MIR637	MicroRNA 637	RNA Gene		22	GC19M003961	6.44587850570679	https://www.genecards.org/cgi-bin/carddisp.pl?gene=MIR637
MIR563	MicroRNA 563	RNA Gene		19	GC03P015873	6.44587850570679	https://www.genecards.org/cgi-bin/carddisp.pl?gene=MIR563
PPP2R1A	Protein Phosphatase 2 Scaffold Subunit Aalpha	Protein Coding	P30153	61	GC19P143427	6.39010334014893	https://www.genecards.org/cgi-bin/carddisp.pl?gene=PPP2R1A
MAP2K2	Mitogen-Activated Protein Kinase Kinase 2	Protein Coding	P36507	67	GC19M004090	6.25544929504395	https://www.genecards.org/cgi-bin/carddisp.pl?gene=MAP2K2
IDH1	Isocitrate Dehydrogenase (NADP(+)) 1	Protein Coding	O75874	66	GC02M208236	6.25544929504395	https://www.genecards.org/cgi-bin/carddisp.pl?gene=IDH1
SMO	Smoothened, Frizzled Class Receptor	Protein Coding	Q99835	64	GC07P163165	6.25544929504395	https://www.genecards.org/cgi-bin/carddisp.pl?gene=SMO
GNAS	GNAS Complex Locus	Protein Coding	P84996	63	GC20P058839	6.25544929504395	https://www.genecards.org/cgi-bin/carddisp.pl?gene=GNAS
PRKD1	Protein Kinase D1	Protein Coding	Q15139	62	GC14M029576	6.25544929504395	https://www.genecards.org/cgi-bin/carddisp.pl?gene=PRKD1
U2AF1	U2 Small Nuclear RNA Auxiliary Factor 1	Protein Coding	Q01081	56	GC21M043092	6.25544929504395	https://www.genecards.org/cgi-bin/carddisp.pl?gene=U2AF1
LRRC56	Leucine Rich Repeat Containing 56	Protein Coding	Q8IYG6	47	GC11P015712	6.25544929504395	https://www.genecards.org/cgi-bin/carddisp.pl?gene=LRRC56
HAND2-AS1	HAND2 Antisense RNA 1	RNA Gene		28	GC04P173521	6.25544929504395	https://www.genecards.org/cgi-bin/carddisp.pl?gene=HAND2-AS1
LUCAT1	Lung Cancer Associated Transcript 1	RNA Gene		25	GC05M091054	6.25544929504395	https://www.genecards.org/cgi-bin/carddisp.pl?gene=LUCAT1
HEIH	Hepatocellular Carcinoma Up-Regulated EZH2-Associated Long Non-Coding RNA	RNA Gene		21	GC05M183131	6.25544929504395	https://www.genecards.org/cgi-bin/carddisp.pl?gene=HEIH
SPRY4-IT1	SPRY4 Intronic Transcript 1	RNA Gene		21	GC05M142318	6.25544929504395	https://www.genecards.org/cgi-bin/carddisp.pl?gene=SPRY4-IT1
FAM3D-AS1	FAM3D Antisense RNA 1	RNA Gene		19	GC03P063500	6.25544929504395	https://www.genecards.org/cgi-bin/carddisp.pl?gene=FAM3D-AS1
LOC126806658	BRD4-Independent Group 4 Enhancer GRCh37_chr3:41265899-41267098	Functional Element		11	GC03P041224	6.25544929504395	https://www.genecards.org/cgi-bin/carddisp.pl?gene=LOC126806658
VEGFA	Vascular Endothelial Growth Factor A	Protein Coding	P15692	61	GC06P043770	4.76868009567261	https://www.genecards.org/cgi-bin/carddisp.pl?gene=VEGFA
CD44	CD44 Molecule (IN Blood Group)	Protein Coding	P16070	61	GC11P035139	4.63879489898682	https://www.genecards.org/cgi-bin/carddisp.pl?gene=CD44
STAT3	Signal Transducer And Activator Of Transcription 3	Protein Coding	P40763	67	GC17M042313	4.61503791809082	https://www.genecards.org/cgi-bin/carddisp.pl?gene=STAT3
CD274	CD274 Molecule	Protein Coding	Q9NZQ7	58	GC09P005450	4.51382160186768	https://www.genecards.org/cgi-bin/carddisp.pl?gene=CD274
MMP9	Matrix Metallopeptidase 9	Protein Coding	P14780	66	GC20P046008	4.42258453369141	https://www.genecards.org/cgi-bin/carddisp.pl?gene=MMP9
GSTP1	Glutathione S-Transferase Pi 1	Protein Coding	P09211	63	GC11P067583	4.2062292098999	https://www.genecards.org/cgi-bin/carddisp.pl?gene=GSTP1
IL6	Interleukin 6	Protein Coding	P05231	64	GC07P022725	4.15159130096436	https://www.genecards.org/cgi-bin/carddisp.pl?gene=IL6
HIF1A	Hypoxia Inducible Factor 1 Subunit Alpha	Protein Coding	Q16665	61	GC14P061695	4.02535486221313	https://www.genecards.org/cgi-bin/carddisp.pl?gene=HIF1A
CCND1	Cyclin D1	Protein Coding	P24385	66	GC11P069641	3.72127151489258	https://www.genecards.org/cgi-bin/carddisp.pl?gene=CCND1
TP63	Tumor Protein P63	Protein Coding	Q9H3D4	59	GC03P189598	3.70435118675232	https://www.genecards.org/cgi-bin/carddisp.pl?gene=TP63
CXCL8	C-X-C Motif Chemokine Ligand 8	Protein Coding	P10145	56	GC04P073740	3.68509817123413	https://www.genecards.org/cgi-bin/carddisp.pl?gene=CXCL8
ALDH1A1	Aldehyde Dehydrogenase 1 Family Member A1	Protein Coding	P00352	60	GC09M072900	3.67764282226563	https://www.genecards.org/cgi-bin/carddisp.pl?gene=ALDH1A1
EGF	Epidermal Growth Factor	Protein Coding	P01133	64	GC04P109912	3.67074394226074	https://www.genecards.org/cgi-bin/carddisp.pl?gene=EGF
TGFB1	Transforming Growth Factor Beta 1	Protein Coding	P01137	66	GC19M041301	3.6635046005249	https://www.genecards.org/cgi-bin/carddisp.pl?gene=TGFB1
XRCC1	X-Ray Repair Cross Complementing 1	Protein Coding	P18887	58	GC19M043543	3.64660906791687	https://www.genecards.org/cgi-bin/carddisp.pl?gene=XRCC1
ERBB3	Erb-B2 Receptor Tyrosine Kinase 3	Protein Coding	P21860	67	GC12P069869	3.60429620742798	https://www.genecards.org/cgi-bin/carddisp.pl?gene=ERBB3
MIRLET7C	MicroRNA Let-7c	RNA Gene		30	GC21P020733	3.52516031265259	https://www.genecards.org/cgi-bin/carddisp.pl?gene=MIRLET7C
MMP2	Matrix Metallopeptidase 2	Protein Coding	P08253	66	GC16P113682	3.50478911399841	https://www.genecards.org/cgi-bin/carddisp.pl?gene=MMP2
MIR34A	MicroRNA 34a	RNA Gene		30	GC01M009151	3.483558177948	https://www.genecards.org/cgi-bin/carddisp.pl?gene=MIR34A
PTGS2	Prostaglandin-Endoperoxide Synthase 2	Protein Coding	P35354	63	GC01M186671	3.42475819587708	https://www.genecards.org/cgi-bin/carddisp.pl?gene=PTGS2
CTTN	Cortactin	Protein Coding	Q14247	57	GC11P070398	3.39507126808167	https://www.genecards.org/cgi-bin/carddisp.pl?gene=CTTN
CCNA1	Cyclin A1	Protein Coding	P78396	55	GC13P036431	3.3772828578949	https://www.genecards.org/cgi-bin/carddisp.pl?gene=CCNA1
MYC	MYC Proto-Oncogene, BHLH Transcription Factor	Protein Coding	P01106	66	GC08P127735	3.33218026161194	https://www.genecards.org/cgi-bin/carddisp.pl?gene=MYC
CDH1	Cadherin 1	Protein Coding	P12830	62	GC16P068737	3.33218026161194	https://www.genecards.org/cgi-bin/carddisp.pl?gene=CDH1
BIRC5	Baculoviral IAP Repeat Containing 5	Protein Coding	O15392	59	GC17P078214	3.31731009483337	https://www.genecards.org/cgi-bin/carddisp.pl?gene=BIRC5
MMP1	Matrix Metallopeptidase 1	Protein Coding	P03956	63	GC11M137190	3.24800133705139	https://www.genecards.org/cgi-bin/carddisp.pl?gene=MMP1
RASSF1	Ras Association Domain Family Member 1	Protein Coding	Q9NS23	56	GC03M050329	3.21580958366394	https://www.genecards.org/cgi-bin/carddisp.pl?gene=RASSF1
CERNA3	Competing Endogenous LncRNA 3 For MiR-645	RNA Gene		21	GC08P056411	3.20224332809448	https://www.genecards.org/cgi-bin/carddisp.pl?gene=CERNA3
PDCD1	Programmed Cell Death 1	Protein Coding	Q15116	60	GC02M241849	3.19103956222534	https://www.genecards.org/cgi-bin/carddisp.pl?gene=PDCD1
ERCC1	ERCC Excision Repair 1, Endonuclease Non-Catalytic Subunit	Protein Coding	P07992	59	GC19M105114	3.19103956222534	https://www.genecards.org/cgi-bin/carddisp.pl?gene=ERCC1
TIMP3	TIMP Metallopeptidase Inhibitor 3	Protein Coding	P35625	57	GC22P086768	3.18265628814697	https://www.genecards.org/cgi-bin/carddisp.pl?gene=TIMP3
GSTM1	Glutathione S-Transferase Mu 1	Protein Coding	P09488	56	GC01P109687	3.17516613006592	https://www.genecards.org/cgi-bin/carddisp.pl?gene=GSTM1
MIR125A	MicroRNA 125a	RNA Gene		30	GC19P143413	3.17420721054077	https://www.genecards.org/cgi-bin/carddisp.pl?gene=MIR125A
MIR383	MicroRNA 383	RNA Gene		25	GC08M014853	3.16449737548828	https://www.genecards.org/cgi-bin/carddisp.pl?gene=MIR383
VEGFD	Vascular Endothelial Growth Factor D	Protein Coding	O43915	53	GC0XM015345	3.13765120506287	https://www.genecards.org/cgi-bin/carddisp.pl?gene=VEGFD
MUC1	Mucin 1, Cell Surface Associated	Protein Coding	P15941	61	GC01M155185	3.06055355072021	https://www.genecards.org/cgi-bin/carddisp.pl?gene=MUC1
CCL2	C-C Motif Chemokine Ligand 2	Protein Coding	P13500	61	GC17P034255	3.04800248146057	https://www.genecards.org/cgi-bin/carddisp.pl?gene=CCL2
VEGFC	Vascular Endothelial Growth Factor C	Protein Coding	P49767	60	GC04M176683	3.04800248146057	https://www.genecards.org/cgi-bin/carddisp.pl?gene=VEGFC
HGF	Hepatocyte Growth Factor	Protein Coding	P14210	65	GC07M081699	3.02856588363647	https://www.genecards.org/cgi-bin/carddisp.pl?gene=HGF
MIR9-1	MicroRNA 9-1	RNA Gene		29	GC01M156420	3.02856588363647	https://www.genecards.org/cgi-bin/carddisp.pl?gene=MIR9-1
FANCA	FA Complementation Group A	Protein Coding	O15360	62	GC16M090272	3.01869225502014	https://www.genecards.org/cgi-bin/carddisp.pl?gene=FANCA
EZH2	Enhancer Of Zeste 2 Polycomb Repressive Complex 2 Subunit	Protein Coding	Q15910	66	GC07M148807	2.97808218002319	https://www.genecards.org/cgi-bin/carddisp.pl?gene=EZH2
NT5E	5'-Nucleotidase Ecto	Protein Coding	P21589	65	GC06P085449	2.91334867477417	https://www.genecards.org/cgi-bin/carddisp.pl?gene=NT5E
RARB	Retinoic Acid Receptor Beta	Protein Coding	P10826	63	GC03P025948	2.91334867477417	https://www.genecards.org/cgi-bin/carddisp.pl?gene=RARB
FGF2	Fibroblast Growth Factor 2	Protein Coding	P09038	59	GC04P122826	2.84295511245728	https://www.genecards.org/cgi-bin/carddisp.pl?gene=FGF2
LGALS1	Galectin 1	Protein Coding	P09382	56	GC22P037675	2.84295511245728	https://www.genecards.org/cgi-bin/carddisp.pl?gene=LGALS1
CAV1	Caveolin 1	Protein Coding	Q03135	61	GC07P116524	2.81794667243958	https://www.genecards.org/cgi-bin/carddisp.pl?gene=CAV1
CCR7	C-C Motif Chemokine Receptor 7	Protein Coding	P32248	57	GC17M093375	2.77869486808777	https://www.genecards.org/cgi-bin/carddisp.pl?gene=CCR7
FLT1	Fms Related Receptor Tyrosine Kinase 1	Protein Coding	P17948	64	GC13M028300	2.76509189605713	https://www.genecards.org/cgi-bin/carddisp.pl?gene=FLT1
IL1A	Interleukin 1 Alpha	Protein Coding	P01583	58	GC02M112773	2.76509189605713	https://www.genecards.org/cgi-bin/carddisp.pl?gene=IL1A
MIR27A	MicroRNA 27a	RNA Gene		32	GC19M104476	2.76509189605713	https://www.genecards.org/cgi-bin/carddisp.pl?gene=MIR27A
TWIST1	Twist Family BHLH Transcription Factor 1	Protein Coding	Q15672	60	GC07M019020	2.75120282173157	https://www.genecards.org/cgi-bin/carddisp.pl?gene=TWIST1
AQP5-AS1	AQP5 And AQP2 Antisense RNA 2	RNA Gene	A0A7L8Y648	19	GC12M049949	2.7363760471344	https://www.genecards.org/cgi-bin/carddisp.pl?gene=AQP5-AS1
GSK3B	Glycogen Synthase Kinase 3 Beta	Protein Coding	P49841	64	GC03M119821	2.72248697280884	https://www.genecards.org/cgi-bin/carddisp.pl?gene=GSK3B
OGG1	8-Oxoguanine DNA Glycosylase	Protein Coding	O15527	60	GC03P025530	2.72248697280884	https://www.genecards.org/cgi-bin/carddisp.pl?gene=OGG1
BMI1	BMI1 Proto-Oncogene, Polycomb Ring Finger	Protein Coding	P35226	56	GC10P022373	2.72248697280884	https://www.genecards.org/cgi-bin/carddisp.pl?gene=BMI1
KIT	KIT Proto-Oncogene, Receptor Tyrosine Kinase	Protein Coding	P10721	66	GC04P054657	2.67671346664429	https://www.genecards.org/cgi-bin/carddisp.pl?gene=KIT
PKM	Pyruvate Kinase M1/2	Protein Coding	P14618	63	GC15M072199	2.67671346664429	https://www.genecards.org/cgi-bin/carddisp.pl?gene=PKM
MIR145	MicroRNA 145	RNA Gene		32	GC05P149430	2.67671346664429	https://www.genecards.org/cgi-bin/carddisp.pl?gene=MIR145
BCL2L1	BCL2 Like 1	Protein Coding	Q07817	62	GC20M031664	2.66410398483276	https://www.genecards.org/cgi-bin/carddisp.pl?gene=BCL2L1
SOX2	SRY-Box Transcription Factor 2	Protein Coding	P48431	59	GC03P181711	2.66410398483276	https://www.genecards.org/cgi-bin/carddisp.pl?gene=SOX2
MIR27B	MicroRNA 27b	RNA Gene		29	GC09P105428	2.66061758995056	https://www.genecards.org/cgi-bin/carddisp.pl?gene=MIR27B
BCL2	BCL2 Apoptosis Regulator	Protein Coding	P10415	64	GC18M063123	2.64310216903687	https://www.genecards.org/cgi-bin/carddisp.pl?gene=BCL2
MIR204	MicroRNA 204	RNA Gene		31	GC09M070809	2.62693786621094	https://www.genecards.org/cgi-bin/carddisp.pl?gene=MIR204
MTOR	Mechanistic Target Of Rapamycin Kinase	Protein Coding	P42345	69	GC01M011106	2.62175130844116	https://www.genecards.org/cgi-bin/carddisp.pl?gene=MTOR
CD4	CD4 Molecule	Protein Coding	P01730	63	GC12P006786	2.59092688560486	https://www.genecards.org/cgi-bin/carddisp.pl?gene=CD4
MIR200B	MicroRNA 200b	RNA Gene		29	GC01P001167	2.59092688560486	https://www.genecards.org/cgi-bin/carddisp.pl?gene=MIR200B
MIR615	MicroRNA 615	RNA Gene		29	GC12P054033	2.59092688560486	https://www.genecards.org/cgi-bin/carddisp.pl?gene=MIR615
MIR877	MicroRNA 877	RNA Gene		28	GC06P030584	2.59092688560486	https://www.genecards.org/cgi-bin/carddisp.pl?gene=MIR877
CYP1A1	Cytochrome P450 Family 1 Subfamily A Member 1	Protein Coding	P04798	60	GC15M074719	2.58534145355225	https://www.genecards.org/cgi-bin/carddisp.pl?gene=CYP1A1
NFKB1	Nuclear Factor Kappa B Subunit 1	Protein Coding	P19838	66	GC04P102501	2.57792901992798	https://www.genecards.org/cgi-bin/carddisp.pl?gene=NFKB1
CHEK1	Checkpoint Kinase 1	Protein Coding	O14757	65	GC11P125625	2.57188034057617	https://www.genecards.org/cgi-bin/carddisp.pl?gene=CHEK1
IL6R	Interleukin 6 Receptor	Protein Coding	P08887	63	GC01P154405	2.57188034057617	https://www.genecards.org/cgi-bin/carddisp.pl?gene=IL6R
NFKBIA	NFKB Inhibitor Alpha	Protein Coding	P25963	64	GC14M035401	2.55202198028564	https://www.genecards.org/cgi-bin/carddisp.pl?gene=NFKBIA
LGALS9	Galectin 9	Protein Coding	O00182	51	GC17P027629	2.55202198028564	https://www.genecards.org/cgi-bin/carddisp.pl?gene=LGALS9
METTL3	Methyltransferase 3, N6-Adenosine-Methyltransferase Complex Catalytic Subunit	Protein Coding	Q86U44	54	GC14M021498	2.48628425598145	https://www.genecards.org/cgi-bin/carddisp.pl?gene=METTL3
HSP90AA1	Heat Shock Protein 90 Alpha Family Class A Member 1	Protein Coding	P07900	64	GC14M102080	2.43525886535645	https://www.genecards.org/cgi-bin/carddisp.pl?gene=HSP90AA1
MIR143	MicroRNA 143	RNA Gene		31	GC05P157239	2.43525886535645	https://www.genecards.org/cgi-bin/carddisp.pl?gene=MIR143
MIR151A	MicroRNA 151a	RNA Gene		28	GC08M141021	2.43525886535645	https://www.genecards.org/cgi-bin/carddisp.pl?gene=MIR151A
MIR338	MicroRNA 338	RNA Gene		26	GC17M094453	2.43525886535645	https://www.genecards.org/cgi-bin/carddisp.pl?gene=MIR338
MIR490	MicroRNA 490	RNA Gene		26	GC07P136903	2.43525886535645	https://www.genecards.org/cgi-bin/carddisp.pl?gene=MIR490
CXCR4	C-X-C Motif Chemokine Receptor 4	Protein Coding	P61073	66	GC02M136114	2.4273681640625	https://www.genecards.org/cgi-bin/carddisp.pl?gene=CXCR4
MMP3	Matrix Metallopeptidase 3	Protein Coding	P08254	63	GC11M102835	2.4273681640625	https://www.genecards.org/cgi-bin/carddisp.pl?gene=MMP3
MIR1304	MicroRNA 1304	RNA Gene		23	GC11M137106	2.40652084350586	https://www.genecards.org/cgi-bin/carddisp.pl?gene=MIR1304
MLH1	MutL Homolog 1	Protein Coding	P40692	62	GC03P036993	2.39288234710693	https://www.genecards.org/cgi-bin/carddisp.pl?gene=MLH1
YAP1	Yes1 Associated Transcriptional Regulator	Protein Coding	P46937	61	GC11P102110	2.39288234710693	https://www.genecards.org/cgi-bin/carddisp.pl?gene=YAP1
TIMP2	TIMP Metallopeptidase Inhibitor 2	Protein Coding	P16035	54	GC17M078852	2.3752007484436	https://www.genecards.org/cgi-bin/carddisp.pl?gene=TIMP2
MIR34C	MicroRNA 34c	RNA Gene		30	GC11P112835	2.3752007484436	https://www.genecards.org/cgi-bin/carddisp.pl?gene=MIR34C
FCGR3A	Fc Gamma Receptor IIIa	Protein Coding	P08637	60	GC01M161541	2.37473344802856	https://www.genecards.org/cgi-bin/carddisp.pl?gene=FCGR3A
ANO1	Anoctamin 1	Protein Coding	Q5XXA6	58	GC11P103586	2.34808611869812	https://www.genecards.org/cgi-bin/carddisp.pl?gene=ANO1
CD40	CD40 Molecule	Protein Coding	P25942	63	GC20P046118	2.33865308761597	https://www.genecards.org/cgi-bin/carddisp.pl?gene=CD40
CD8A	CD8 Subunit Alpha	Protein Coding	P01732	61	GC02M086784	2.33865308761597	https://www.genecards.org/cgi-bin/carddisp.pl?gene=CD8A
RARS1	Arginyl-TRNA Synthetase 1	Protein Coding	P54136	57	GC05P168487	2.33865308761597	https://www.genecards.org/cgi-bin/carddisp.pl?gene=RARS1
MMP14	Matrix Metallopeptidase 14	Protein Coding	P50281	64	GC14P054634	2.32958912849426	https://www.genecards.org/cgi-bin/carddisp.pl?gene=MMP14
MGMT	O-6-Methylguanine-DNA Methyltransferase	Protein Coding	P16455	62	GC10P129467	2.32020735740662	https://www.genecards.org/cgi-bin/carddisp.pl?gene=MGMT
SNAI1	Snail Family Transcriptional Repressor 1	Protein Coding	O95863	57	GC20P049982	2.31073307991028	https://www.genecards.org/cgi-bin/carddisp.pl?gene=SNAI1
SPP1	Secreted Phosphoprotein 1	Protein Coding	P10451	57	GC04P087975	2.3011634349823	https://www.genecards.org/cgi-bin/carddisp.pl?gene=SPP1
PECAM1	Platelet And Endothelial Cell Adhesion Molecule 1	Protein Coding	P16284	54	GC17M064319	2.2958550453186	https://www.genecards.org/cgi-bin/carddisp.pl?gene=PECAM1
TYMS	Thymidylate Synthetase	Protein Coding	P04818	63	GC18P000657	2.29149580001831	https://www.genecards.org/cgi-bin/carddisp.pl?gene=TYMS
MMP13	Matrix Metallopeptidase 13	Protein Coding	P45452	63	GC11M102942	2.2817268371582	https://www.genecards.org/cgi-bin/carddisp.pl?gene=MMP13
CXCL12	C-X-C Motif Chemokine Ligand 12	Protein Coding	P48061	59	GC10M044370	2.27185344696045	https://www.genecards.org/cgi-bin/carddisp.pl?gene=CXCL12
EPCAM	Epithelial Cell Adhesion Molecule	Protein Coding	P16422	61	GC02P047345	2.26187205314636	https://www.genecards.org/cgi-bin/carddisp.pl?gene=EPCAM
CASP3	Caspase 3	Protein Coding	P42574	63	GC04M184627	2.25177907943726	https://www.genecards.org/cgi-bin/carddisp.pl?gene=CASP3
MIR99A	MicroRNA 99a	RNA Gene		29	GC21P016539	2.24157094955444	https://www.genecards.org/cgi-bin/carddisp.pl?gene=MIR99A
MIR211	MicroRNA 211	RNA Gene		30	GC15M031065	2.23777222633362	https://www.genecards.org/cgi-bin/carddisp.pl?gene=MIR211
JUN	Jun Proto-Oncogene, AP-1 Transcription Factor Subunit	Protein Coding	P05412	63	GC01M058780	2.23124313354492	https://www.genecards.org/cgi-bin/carddisp.pl?gene=JUN
FAT1	FAT Atypical Cadherin 1	Protein Coding	Q14517	52	GC04M186587	2.22079181671143	https://www.genecards.org/cgi-bin/carddisp.pl?gene=FAT1
CASP8	Caspase 8	Protein Coding	Q14790	65	GC02P201233	2.21021223068237	https://www.genecards.org/cgi-bin/carddisp.pl?gene=CASP8
RAD51	RAD51 Recombinase	Protein Coding	Q06609	64	GC15P040694	2.21021223068237	https://www.genecards.org/cgi-bin/carddisp.pl?gene=RAD51
SNAI2	Snail Family Transcriptional Repressor 2	Protein Coding	O43623	56	GC08M048917	2.21021223068237	https://www.genecards.org/cgi-bin/carddisp.pl?gene=SNAI2
BRCA2	BRCA2 DNA Repair Associated	Protein Coding	P51587	61	GC13P032315	2.19949960708618	https://www.genecards.org/cgi-bin/carddisp.pl?gene=BRCA2
FANCC	FA Complementation Group C	Protein Coding	Q00597	60	GC09M095099	2.19949960708618	https://www.genecards.org/cgi-bin/carddisp.pl?gene=FANCC
EPHB4	EPH Receptor B4	Protein Coding	P54760	66	GC07M106449	2.18864870071411	https://www.genecards.org/cgi-bin/carddisp.pl?gene=EPHB4
POU5F1	POU Class 5 Homeobox 1	Protein Coding	Q01860	60	GC06M103297	2.18864870071411	https://www.genecards.org/cgi-bin/carddisp.pl?gene=POU5F1
CASP9	Caspase 9	Protein Coding	P55211	61	GC01M021095	2.17765378952026	https://www.genecards.org/cgi-bin/carddisp.pl?gene=CASP9
TIMP1	TIMP Metallopeptidase Inhibitor 1	Protein Coding	P01033	57	GC0XP060044	2.17765378952026	https://www.genecards.org/cgi-bin/carddisp.pl?gene=TIMP1
MMP10	Matrix Metallopeptidase 10	Protein Coding	P09238	56	GC11M102770	2.17765378952026	https://www.genecards.org/cgi-bin/carddisp.pl?gene=MMP10
MIR196A1	MicroRNA 196a-1	RNA Gene		30	GC17M048632	2.17765378952026	https://www.genecards.org/cgi-bin/carddisp.pl?gene=MIR196A1
ALDH2	Aldehyde Dehydrogenase 2 Family Member	Protein Coding	P05091	64	GC12P111766	2.1665096282959	https://www.genecards.org/cgi-bin/carddisp.pl?gene=ALDH2
ADH1C	Alcohol Dehydrogenase 1C (Class I), Gamma Polypeptide	Protein Coding	P00326	54	GC04M099336	2.1665096282959	https://www.genecards.org/cgi-bin/carddisp.pl?gene=ADH1C
FHIT	Fragile Histidine Triad Diadenosine Triphosphatase	Protein Coding	P49789	56	GC03M059747	2.1552095413208	https://www.genecards.org/cgi-bin/carddisp.pl?gene=FHIT
IGF1R	Insulin Like Growth Factor 1 Receptor	Protein Coding	P08069	68	GC15P098648	2.14374661445618	https://www.genecards.org/cgi-bin/carddisp.pl?gene=IGF1R
CDK4	Cyclin Dependent Kinase 4	Protein Coding	P11802	67	GC12M060215	2.14374661445618	https://www.genecards.org/cgi-bin/carddisp.pl?gene=CDK4
STAT1	Signal Transducer And Activator Of Transcription 1	Protein Coding	P42224	66	GC02M190908	2.14374661445618	https://www.genecards.org/cgi-bin/carddisp.pl?gene=STAT1
LY6D	Lymphocyte Antigen 6 Family Member D	Protein Coding	Q14210	47	GC08M142784	2.14374661445618	https://www.genecards.org/cgi-bin/carddisp.pl?gene=LY6D
TP73	Tumor Protein P73	Protein Coding	O15350	58	GC01P003652	2.13211393356323	https://www.genecards.org/cgi-bin/carddisp.pl?gene=TP73
ABL1	ABL Proto-Oncogene 1, Non-Receptor Tyrosine Kinase	Protein Coding	P00519	66	GC09P130713	2.12030363082886	https://www.genecards.org/cgi-bin/carddisp.pl?gene=ABL1
POSTN	Periostin	Protein Coding	Q15063	56	GC13M037562	2.12030363082886	https://www.genecards.org/cgi-bin/carddisp.pl?gene=POSTN
EIF4E	Eukaryotic Translation Initiation Factor 4E	Protein Coding	P06730	62	GC04M098879	2.10830736160278	https://www.genecards.org/cgi-bin/carddisp.pl?gene=EIF4E
CXCL14	C-X-C Motif Chemokine Ligand 14	Protein Coding	O95715	48	GC05M135617	2.10830736160278	https://www.genecards.org/cgi-bin/carddisp.pl?gene=CXCL14
FGFR4	Fibroblast Growth Factor Receptor 4	Protein Coding	P22455	65	GC05P177086	2.096116065979	https://www.genecards.org/cgi-bin/carddisp.pl?gene=FGFR4
CSF2	Colony Stimulating Factor 2	Protein Coding	P04141	59	GC05P132073	2.096116065979	https://www.genecards.org/cgi-bin/carddisp.pl?gene=CSF2
FOSL1	FOS Like 1, AP-1 Transcription Factor Subunit	Protein Coding	P15407	57	GC11M136596	2.096116065979	https://www.genecards.org/cgi-bin/carddisp.pl?gene=FOSL1
FANCF	FA Complementation Group F	Protein Coding	Q9NPI8	53	GC11M022600	2.096116065979	https://www.genecards.org/cgi-bin/carddisp.pl?gene=FANCF
PGR-AS1	PGR Antisense RNA 1	RNA Gene		19	GC11P104498	2.09018588066101	https://www.genecards.org/cgi-bin/carddisp.pl?gene=PGR-AS1
BTC	Betacellulin	Protein Coding	P35070	56	GC04M074744	2.0837197303772	https://www.genecards.org/cgi-bin/carddisp.pl?gene=BTC
FOXM1	Forkhead Box M1	Protein Coding	Q08050	56	GC12M002857	2.07110786437988	https://www.genecards.org/cgi-bin/carddisp.pl?gene=FOXM1
DNMT3B	DNA Methyltransferase 3 Beta	Protein Coding	Q9UBC3	64	GC20P032762	2.05826854705811	https://www.genecards.org/cgi-bin/carddisp.pl?gene=DNMT3B
BRCA1	BRCA1 DNA Repair Associated	Protein Coding	P38398	63	GC17M043044	2.05826854705811	https://www.genecards.org/cgi-bin/carddisp.pl?gene=BRCA1
MIR133A1	MicroRNA 133a-1	RNA Gene		25	GC18M037192	2.05826854705811	https://www.genecards.org/cgi-bin/carddisp.pl?gene=MIR133A1
CDKN1B	Cyclin Dependent Kinase Inhibitor 1B	Protein Coding	P46527	61	GC12P068529	2.04518914222717	https://www.genecards.org/cgi-bin/carddisp.pl?gene=CDKN1B
FANCD2	FA Complementation Group D2	Protein Coding	Q9BXW9	60	GC03P010026	2.04518914222717	https://www.genecards.org/cgi-bin/carddisp.pl?gene=FANCD2
FOXP3	Forkhead Box P3	Protein Coding	Q9BZS1	60	GC0XM049250	2.04518914222717	https://www.genecards.org/cgi-bin/carddisp.pl?gene=FOXP3
IL10	Interleukin 10	Protein Coding	P22301	60	GC01M206767	2.04518914222717	https://www.genecards.org/cgi-bin/carddisp.pl?gene=IL10
TGFA	Transforming Growth Factor Alpha	Protein Coding	P01135	59	GC02M070447	2.04518914222717	https://www.genecards.org/cgi-bin/carddisp.pl?gene=TGFA
LINC00460	Long Intergenic Non-Protein Coding RNA 460	RNA Gene		25	GC13P106376	2.04518914222717	https://www.genecards.org/cgi-bin/carddisp.pl?gene=LINC00460
ITGA6	Integrin Subunit Alpha 6	Protein Coding	P23229	62	GC02P172243	2.0318558216095	https://www.genecards.org/cgi-bin/carddisp.pl?gene=ITGA6
NBN	Nibrin	Protein Coding	O60934	61	GC08M089933	2.0318558216095	https://www.genecards.org/cgi-bin/carddisp.pl?gene=NBN
RPS27	Ribosomal Protein S27	Protein Coding	P42677	56	GC01P173364	2.0318558216095	https://www.genecards.org/cgi-bin/carddisp.pl?gene=RPS27
MIR411	MicroRNA 411	RNA Gene		23	GC14P120240	2.0318558216095	https://www.genecards.org/cgi-bin/carddisp.pl?gene=MIR411
SMAD3	SMAD Family Member 3	Protein Coding	P84022	67	GC15P067063	2.01825308799744	https://www.genecards.org/cgi-bin/carddisp.pl?gene=SMAD3
ZEB1	Zinc Finger E-Box Binding Homeobox 1	Protein Coding	P37275	62	GC10P031318	2.01825308799744	https://www.genecards.org/cgi-bin/carddisp.pl?gene=ZEB1
DHFR	Dihydrofolate Reductase	Protein Coding	P00374	61	GC05M080626	2.01825308799744	https://www.genecards.org/cgi-bin/carddisp.pl?gene=DHFR
FANCG	FA Complementation Group G	Protein Coding	O15287	57	GC09M035073	2.01825308799744	https://www.genecards.org/cgi-bin/carddisp.pl?gene=FANCG
KDR	Kinase Insert Domain Receptor	Protein Coding	P35968	67	GC04M055078	2.0043637752533	https://www.genecards.org/cgi-bin/carddisp.pl?gene=KDR
MDM2	MDM2 Proto-Oncogene	Protein Coding	Q00987	67	GC12P068808	2.0043637752533	https://www.genecards.org/cgi-bin/carddisp.pl?gene=MDM2
CDK6	Cyclin Dependent Kinase 6	Protein Coding	Q00534	64	GC07M092604	2.0043637752533	https://www.genecards.org/cgi-bin/carddisp.pl?gene=CDK6
KLF4	KLF Transcription Factor 4	Protein Coding	O43474	60	GC09M107484	2.0043637752533	https://www.genecards.org/cgi-bin/carddisp.pl?gene=KLF4
LOXL4	Lysyl Oxidase Like 4	Protein Coding	Q96JB6	56	GC10M098247	2.0043637752533	https://www.genecards.org/cgi-bin/carddisp.pl?gene=LOXL4
PVT1	Pvt1 Oncogene	RNA Gene		33	GC08P128310	1.99556708335876	https://www.genecards.org/cgi-bin/carddisp.pl?gene=PVT1
FLT4	Fms Related Receptor Tyrosine Kinase 4	Protein Coding	P35916	65	GC05M183106	1.99016904830933	https://www.genecards.org/cgi-bin/carddisp.pl?gene=FLT4
TNF	Tumor Necrosis Factor	Protein Coding	P01375	65	GC06P173080	1.99016904830933	https://www.genecards.org/cgi-bin/carddisp.pl?gene=TNF
AXL	AXL Receptor Tyrosine Kinase	Protein Coding	P30530	64	GC19P041219	1.99016904830933	https://www.genecards.org/cgi-bin/carddisp.pl?gene=AXL
PROM1	Prominin 1	Protein Coding	O43490	60	GC04M015965	1.99016904830933	https://www.genecards.org/cgi-bin/carddisp.pl?gene=PROM1
MIR133B	MicroRNA 133b	RNA Gene		30	GC06P052148	1.98909878730774	https://www.genecards.org/cgi-bin/carddisp.pl?gene=MIR133B
CA9	Carbonic Anhydrase 9	Protein Coding	Q16790	59	GC09P035673	1.97564804553986	https://www.genecards.org/cgi-bin/carddisp.pl?gene=CA9
HMGA2	High Mobility Group AT-Hook 2	Protein Coding	P52926	58	GC12P065824	1.97564804553986	https://www.genecards.org/cgi-bin/carddisp.pl?gene=HMGA2
TNFRSF10A	TNF Receptor Superfamily Member 10a	Protein Coding	O00220	57	GC08M023190	1.97564804553986	https://www.genecards.org/cgi-bin/carddisp.pl?gene=TNFRSF10A
PDCD1LG2	Programmed Cell Death 1 Ligand 2	Protein Coding	Q9BQ51	56	GC09P005510	1.97564804553986	https://www.genecards.org/cgi-bin/carddisp.pl?gene=PDCD1LG2
AREG	Amphiregulin	Protein Coding	P15514	55	GC04P074445	1.97564804553986	https://www.genecards.org/cgi-bin/carddisp.pl?gene=AREG
AURKA	Aurora Kinase A	Protein Coding	O14965	65	GC20M056370	1.96077692508698	https://www.genecards.org/cgi-bin/carddisp.pl?gene=AURKA
CDKN2B	Cyclin Dependent Kinase Inhibitor 2B	Protein Coding	P42772	59	GC09M022002	1.96077692508698	https://www.genecards.org/cgi-bin/carddisp.pl?gene=CDKN2B
SERPINB13	Serpin Family B Member 13	Protein Coding	Q9UIV8	48	GC18P063586	1.96077692508698	https://www.genecards.org/cgi-bin/carddisp.pl?gene=SERPINB13
CDK2	Cyclin Dependent Kinase 2	Protein Coding	P24941	64	GC12P055966	1.94552910327911	https://www.genecards.org/cgi-bin/carddisp.pl?gene=CDK2
CDKN1A	Cyclin Dependent Kinase Inhibitor 1A	Protein Coding	P38936	63	GC06P173207	1.94552910327911	https://www.genecards.org/cgi-bin/carddisp.pl?gene=CDKN1A
MCL1	MCL1 Apoptosis Regulator, BCL2 Family Member	Protein Coding	Q07820	62	GC01M166048	1.94552910327911	https://www.genecards.org/cgi-bin/carddisp.pl?gene=MCL1
TAP1	Transporter 1, ATP Binding Cassette Subfamily B Member	Protein Coding	Q03518	61	GC06M103402	1.94552910327911	https://www.genecards.org/cgi-bin/carddisp.pl?gene=TAP1
NME1	NME/NM23 Nucleoside Diphosphate Kinase 1	Protein Coding	P15531	60	GC17P144771	1.94552910327911	https://www.genecards.org/cgi-bin/carddisp.pl?gene=NME1
TAP2	Transporter 2, ATP Binding Cassette Subfamily B Member	Protein Coding	Q03519	57	GC06M032821	1.94552910327911	https://www.genecards.org/cgi-bin/carddisp.pl?gene=TAP2
MIR150	MicroRNA 150	RNA Gene		30	GC19M049500	1.94552910327911	https://www.genecards.org/cgi-bin/carddisp.pl?gene=MIR150
LDHA	Lactate Dehydrogenase A	Protein Coding	P00338	64	GC11P018394	1.92987453937531	https://www.genecards.org/cgi-bin/carddisp.pl?gene=LDHA
PARP1	Poly(ADP-Ribose) Polymerase 1	Protein Coding	P09874	64	GC01M226360	1.92987453937531	https://www.genecards.org/cgi-bin/carddisp.pl?gene=PARP1
XIAP	X-Linked Inhibitor Of Apoptosis	Protein Coding	P98170	64	GC0XP123859	1.92987453937531	https://www.genecards.org/cgi-bin/carddisp.pl?gene=XIAP
FANCL	FA Complementation Group L	Protein Coding	Q9NW38	59	GC02M058127	1.92987453937531	https://www.genecards.org/cgi-bin/carddisp.pl?gene=FANCL
SOCS1	Suppressor Of Cytokine Signaling 1	Protein Coding	O15524	59	GC16M047513	1.92987453937531	https://www.genecards.org/cgi-bin/carddisp.pl?gene=SOCS1
MALAT1	Metastasis Associated Lung Adenocarcinoma Transcript 1	RNA Gene		33	GC11P103334	1.92987453937531	https://www.genecards.org/cgi-bin/carddisp.pl?gene=MALAT1
MIR199A1	MicroRNA 199a-1	RNA Gene		29	GC19M010817	1.92987453937531	https://www.genecards.org/cgi-bin/carddisp.pl?gene=MIR199A1
CDK1	Cyclin Dependent Kinase 1	Protein Coding	P06493	61	GC10P060772	1.91377866268158	https://www.genecards.org/cgi-bin/carddisp.pl?gene=CDK1
EPOR	Erythropoietin Receptor	Protein Coding	P19235	61	GC19M011377	1.91377866268158	https://www.genecards.org/cgi-bin/carddisp.pl?gene=EPOR
PTK2	Protein Tyrosine Kinase 2	Protein Coding	Q05397	61	GC08M140657	1.91377866268158	https://www.genecards.org/cgi-bin/carddisp.pl?gene=PTK2
LOX	Lysyl Oxidase	Protein Coding	P28300	60	GC05M122063	1.91377866268158	https://www.genecards.org/cgi-bin/carddisp.pl?gene=LOX
TGFBR2	Transforming Growth Factor Beta Receptor 2	Protein Coding	P37173	65	GC03P030608	1.8972020149231	https://www.genecards.org/cgi-bin/carddisp.pl?gene=TGFBR2
PLAU	Plasminogen Activator, Urokinase	Protein Coding	P00749	64	GC10P073909	1.8972020149231	https://www.genecards.org/cgi-bin/carddisp.pl?gene=PLAU
CYCS	Cytochrome C, Somatic	Protein Coding	P99999	61	GC07M025118	1.8972020149231	https://www.genecards.org/cgi-bin/carddisp.pl?gene=CYCS
TYMP	Thymidine Phosphorylase	Protein Coding	P19971	60	GC22M050525	1.8972020149231	https://www.genecards.org/cgi-bin/carddisp.pl?gene=TYMP
CCNA2	Cyclin A2	Protein Coding	P20248	59	GC04M121816	1.8972020149231	https://www.genecards.org/cgi-bin/carddisp.pl?gene=CCNA2
NANOG	Nanog Homeobox	Protein Coding	Q9H9S0	50	GC12P007787	1.8972020149231	https://www.genecards.org/cgi-bin/carddisp.pl?gene=NANOG
TGFBR1	Transforming Growth Factor Beta Receptor 1	Protein Coding	P36897	67	GC09P105622	1.86241519451141	https://www.genecards.org/cgi-bin/carddisp.pl?gene=TGFBR1
CXCR2	C-X-C Motif Chemokine Receptor 2	Protein Coding	P25025	63	GC02P218125	1.86241519451141	https://www.genecards.org/cgi-bin/carddisp.pl?gene=CXCR2
ITGB4	Integrin Subunit Beta 4	Protein Coding	P16144	61	GC17P075721	1.86241519451141	https://www.genecards.org/cgi-bin/carddisp.pl?gene=ITGB4
MIR101-1	MicroRNA 101-1	RNA Gene		28	GC01M065058	1.86241519451141	https://www.genecards.org/cgi-bin/carddisp.pl?gene=MIR101-1
MIR590	MicroRNA 590	RNA Gene		28	GC07P074191	1.86241519451141	https://www.genecards.org/cgi-bin/carddisp.pl?gene=MIR590
MIR876	MicroRNA 876	RNA Gene		25	GC09M030035	1.86241519451141	https://www.genecards.org/cgi-bin/carddisp.pl?gene=MIR876
GAS5	Growth Arrest Specific 5	RNA Gene		32	GC01M175098	1.85281252861023	https://www.genecards.org/cgi-bin/carddisp.pl?gene=GAS5
SMAD2	SMAD Family Member 2	Protein Coding	Q15796	66	GC18M047809	1.84408795833588	https://www.genecards.org/cgi-bin/carddisp.pl?gene=SMAD2
IFNG	Interferon Gamma	Protein Coding	P01579	63	GC12M068154	1.84408795833588	https://www.genecards.org/cgi-bin/carddisp.pl?gene=IFNG
NTRK1	Neurotrophic Receptor Tyrosine Kinase 1	Protein Coding	P04629	63	GC01P156815	1.84408795833588	https://www.genecards.org/cgi-bin/carddisp.pl?gene=NTRK1
PIK3CG	Phosphatidylinositol-4,5-Bisphosphate 3-Kinase Catalytic Subunit Gamma	Protein Coding	P48736	63	GC07P106865	1.84408795833588	https://www.genecards.org/cgi-bin/carddisp.pl?gene=PIK3CG
LGALS3	Galectin 3	Protein Coding	P17931	57	GC14P055124	1.84408795833588	https://www.genecards.org/cgi-bin/carddisp.pl?gene=LGALS3
KLRK1	Killer Cell Lectin Like Receptor K1	Protein Coding	P26718	53	GC12M034546	1.84408795833588	https://www.genecards.org/cgi-bin/carddisp.pl?gene=KLRK1
MIR139	MicroRNA 139	RNA Gene		30	GC11M072615	1.84408795833588	https://www.genecards.org/cgi-bin/carddisp.pl?gene=MIR139
MIR30A	MicroRNA 30a	RNA Gene		28	GC06M071403	1.84408795833588	https://www.genecards.org/cgi-bin/carddisp.pl?gene=MIR30A
MIR509-1	MicroRNA 509-1	RNA Gene		23	GC0XM147260	1.84408795833588	https://www.genecards.org/cgi-bin/carddisp.pl?gene=MIR509-1
ADAM17	ADAM Metallopeptidase Domain 17	Protein Coding	P78536	64	GC02M009488	1.82971715927124	https://www.genecards.org/cgi-bin/carddisp.pl?gene=ADAM17
BAX	BCL2 Associated X, Apoptosis Regulator	Protein Coding	Q07812	64	GC19P048954	1.8250412940979	https://www.genecards.org/cgi-bin/carddisp.pl?gene=BAX
RARA	Retinoic Acid Receptor Alpha	Protein Coding	P10276	63	GC17P040309	1.8250412940979	https://www.genecards.org/cgi-bin/carddisp.pl?gene=RARA
CCNB1	Cyclin B1	Protein Coding	P14635	60	GC05P069167	1.8250412940979	https://www.genecards.org/cgi-bin/carddisp.pl?gene=CCNB1
CD47	CD47 Molecule	Protein Coding	Q08722	58	GC03M108043	1.8250412940979	https://www.genecards.org/cgi-bin/carddisp.pl?gene=CD47
KRT19	Keratin 19	Protein Coding	P08727	57	GC17M041523	1.8250412940979	https://www.genecards.org/cgi-bin/carddisp.pl?gene=KRT19
IL15	Interleukin 15	Protein Coding	P40933	55	GC04P141636	1.8250412940979	https://www.genecards.org/cgi-bin/carddisp.pl?gene=IL15
MVP	Major Vault Protein	Protein Coding	Q14764	53	GC16P113107	1.8250412940979	https://www.genecards.org/cgi-bin/carddisp.pl?gene=MVP
MIR378A	MicroRNA 378a	RNA Gene		30	GC05P149732	1.8250412940979	https://www.genecards.org/cgi-bin/carddisp.pl?gene=MIR378A
HSP90AB1	Heat Shock Protein 90 Alpha Family Class B Member 1	Protein Coding	P08238	63	GC06P044246	1.80518293380737	https://www.genecards.org/cgi-bin/carddisp.pl?gene=HSP90AB1
CTLA4	Cytotoxic T-Lymphocyte Associated Protein 4	Protein Coding	P16410	61	GC02P204608	1.80518293380737	https://www.genecards.org/cgi-bin/carddisp.pl?gene=CTLA4
NRG1	Neuregulin 1	Protein Coding	Q02297	61	GC08P031639	1.80518293380737	https://www.genecards.org/cgi-bin/carddisp.pl?gene=NRG1
E2F1	E2F Transcription Factor 1	Protein Coding	Q01094	57	GC20M033675	1.80518293380737	https://www.genecards.org/cgi-bin/carddisp.pl?gene=E2F1
EGR1	Early Growth Response 1	Protein Coding	P18146	57	GC05P138465	1.80518293380737	https://www.genecards.org/cgi-bin/carddisp.pl?gene=EGR1
MIR193A	MicroRNA 193a	RNA Gene		28	GC17P031559	1.80518293380737	https://www.genecards.org/cgi-bin/carddisp.pl?gene=MIR193A
RAD51C	RAD51 Paralog C	Protein Coding	O43502	56	GC17P058692	1.79739153385162	https://www.genecards.org/cgi-bin/carddisp.pl?gene=RAD51C
JAK2	Janus Kinase 2	Protein Coding	O60674	66	GC09P004985	1.78439950942993	https://www.genecards.org/cgi-bin/carddisp.pl?gene=JAK2
HSPB1	Heat Shock Protein Family B (Small) Member 1	Protein Coding	P04792	65	GC07P076302	1.78439950942993	https://www.genecards.org/cgi-bin/carddisp.pl?gene=HSPB1
PTPRC	Protein Tyrosine Phosphatase Receptor Type C	Protein Coding	P08575	65	GC01P198607	1.78439950942993	https://www.genecards.org/cgi-bin/carddisp.pl?gene=PTPRC
GRPR	Gastrin Releasing Peptide Receptor	Protein Coding	P30550	57	GC0XP016124	1.78439950942993	https://www.genecards.org/cgi-bin/carddisp.pl?gene=GRPR
FANCE	FA Complementation Group E	Protein Coding	Q9HB96	54	GC06P173191	1.78439950942993	https://www.genecards.org/cgi-bin/carddisp.pl?gene=FANCE
MIR149	MicroRNA 149	RNA Gene		31	GC02P240456	1.78439950942993	https://www.genecards.org/cgi-bin/carddisp.pl?gene=MIR149
MIR491	MicroRNA 491	RNA Gene		29	GC09P020716	1.78439950942993	https://www.genecards.org/cgi-bin/carddisp.pl?gene=MIR491
MIR130B	MicroRNA 130b	RNA Gene		28	GC22P091062	1.78439950942993	https://www.genecards.org/cgi-bin/carddisp.pl?gene=MIR130B
SLC2A1	Solute Carrier Family 2 Member 1	Protein Coding	P11166	66	GC01M042925	1.76254820823669	https://www.genecards.org/cgi-bin/carddisp.pl?gene=SLC2A1
ARG1	Arginase 1	Protein Coding	P05089	63	GC06P174283	1.76254820823669	https://www.genecards.org/cgi-bin/carddisp.pl?gene=ARG1
ENTPD1	Ectonucleoside Triphosphate Diphosphohydrolase 1	Protein Coding	P49961	63	GC10P120203	1.76254820823669	https://www.genecards.org/cgi-bin/carddisp.pl?gene=ENTPD1
FN1	Fibronectin 1	Protein Coding	P02751	63	GC02M215360	1.76254820823669	https://www.genecards.org/cgi-bin/carddisp.pl?gene=FN1
RPS6KB1	Ribosomal Protein S6 Kinase B1	Protein Coding	P23443	63	GC17P059893	1.76254820823669	https://www.genecards.org/cgi-bin/carddisp.pl?gene=RPS6KB1
ANXA5	Annexin A5	Protein Coding	P08758	60	GC04M121667	1.76254820823669	https://www.genecards.org/cgi-bin/carddisp.pl?gene=ANXA5
IL4	Interleukin 4	Protein Coding	P05112	59	GC05P132673	1.76254820823669	https://www.genecards.org/cgi-bin/carddisp.pl?gene=IL4
NSD1	Nuclear Receptor Binding SET Domain Protein 1	Protein Coding	Q96L73	57	GC05P189455	1.76254820823669	https://www.genecards.org/cgi-bin/carddisp.pl?gene=NSD1
VEGFB	Vascular Endothelial Growth Factor B	Protein Coding	P49765	56	GC11P064234	1.76254820823669	https://www.genecards.org/cgi-bin/carddisp.pl?gene=VEGFB
CYP26A1	Cytochrome P450 Family 26 Subfamily A Member 1	Protein Coding	O43174	55	GC10P093073	1.76254820823669	https://www.genecards.org/cgi-bin/carddisp.pl?gene=CYP26A1
GRP	Gastrin Releasing Peptide	Protein Coding	P07492	53	GC18P059220	1.76254820823669	https://www.genecards.org/cgi-bin/carddisp.pl?gene=GRP
MIRLET7A1	MicroRNA Let-7a-1	RNA Gene		30	GC09P094175	1.76254820823669	https://www.genecards.org/cgi-bin/carddisp.pl?gene=MIRLET7A1
MIR526B	MicroRNA 526b	RNA Gene		26	GC19P053694	1.76254820823669	https://www.genecards.org/cgi-bin/carddisp.pl?gene=MIR526B
MIR605	MicroRNA 605	RNA Gene		25	GC10P051299	1.76254820823669	https://www.genecards.org/cgi-bin/carddisp.pl?gene=MIR605
MIR363	MicroRNA 363	RNA Gene		24	GC0XM135346	1.76254820823669	https://www.genecards.org/cgi-bin/carddisp.pl?gene=MIR363
ESR1	Estrogen Receptor 1	Protein Coding	P03372	67	GC06P151656	1.73944520950317	https://www.genecards.org/cgi-bin/carddisp.pl?gene=ESR1
FASLG	Fas Ligand	Protein Coding	P48023	61	GC01P172659	1.73944520950317	https://www.genecards.org/cgi-bin/carddisp.pl?gene=FASLG
FURIN	Furin, Paired Basic Amino Acid Cleaving Enzyme	Protein Coding	P09958	61	GC15P090868	1.73944520950317	https://www.genecards.org/cgi-bin/carddisp.pl?gene=FURIN
GZMB	Granzyme B	Protein Coding	P10144	60	GC14M024630	1.73944520950317	https://www.genecards.org/cgi-bin/carddisp.pl?gene=GZMB
CCND3	Cyclin D3	Protein Coding	P30281	59	GC06M041934	1.73944520950317	https://www.genecards.org/cgi-bin/carddisp.pl?gene=CCND3
CXCL10	C-X-C Motif Chemokine Ligand 10	Protein Coding	P02778	57	GC04M076021	1.73944520950317	https://www.genecards.org/cgi-bin/carddisp.pl?gene=CXCL10
IL17A	Interleukin 17A	Protein Coding	Q16552	56	GC06P052186	1.73944520950317	https://www.genecards.org/cgi-bin/carddisp.pl?gene=IL17A
KRT13	Keratin 13	Protein Coding	P13646	56	GC17M041500	1.73944520950317	https://www.genecards.org/cgi-bin/carddisp.pl?gene=KRT13
IFNA1	Interferon Alpha 1	Protein Coding	P01562	52	GC09P021912	1.73944520950317	https://www.genecards.org/cgi-bin/carddisp.pl?gene=IFNA1
MIR10B	MicroRNA 10b	RNA Gene		30	GC02P176150	1.73944520950317	https://www.genecards.org/cgi-bin/carddisp.pl?gene=MIR10B
MIR193B	MicroRNA 193b	RNA Gene		29	GC16P112531	1.73944520950317	https://www.genecards.org/cgi-bin/carddisp.pl?gene=MIR193B
MIR96	MicroRNA 96	RNA Gene		30	GC07M129774	1.72945892810822	https://www.genecards.org/cgi-bin/carddisp.pl?gene=MIR96
PLK1	Polo Like Kinase 1	Protein Coding	P53350	64	GC16P112845	1.71484732627869	https://www.genecards.org/cgi-bin/carddisp.pl?gene=PLK1
HAVCR2	Hepatitis A Virus Cellular Receptor 2	Protein Coding	Q8TDQ0	59	GC05M157063	1.71484732627869	https://www.genecards.org/cgi-bin/carddisp.pl?gene=HAVCR2
IDO1	Indoleamine 2,3-Dioxygenase 1	Protein Coding	P14902	59	GC08P041407	1.71484732627869	https://www.genecards.org/cgi-bin/carddisp.pl?gene=IDO1
CD34	CD34 Molecule	Protein Coding	P28906	58	GC01M207880	1.71484732627869	https://www.genecards.org/cgi-bin/carddisp.pl?gene=CD34
CD276	CD276 Molecule	Protein Coding	Q5ZPR3	55	GC15P073683	1.71484732627869	https://www.genecards.org/cgi-bin/carddisp.pl?gene=CD276
TNFRSF18	TNF Receptor Superfamily Member 18	Protein Coding	Q9Y5U5	55	GC01M001203	1.71484732627869	https://www.genecards.org/cgi-bin/carddisp.pl?gene=TNFRSF18
MIR17	MicroRNA 17	RNA Gene		28	GC13P091350	1.71484732627869	https://www.genecards.org/cgi-bin/carddisp.pl?gene=MIR17
MIR512-1	MicroRNA 512-1	RNA Gene		26	GC19P143506	1.71484732627869	https://www.genecards.org/cgi-bin/carddisp.pl?gene=MIR512-1
HULC	Hepatocellular Carcinoma Up-Regulated Long Non-Coding RNA	RNA Gene		29	GC06P009057	1.70196688175201	https://www.genecards.org/cgi-bin/carddisp.pl?gene=HULC
DNMT1	DNA Methyltransferase 1	Protein Coding	P26358	66	GC19M010133	1.68841993808746	https://www.genecards.org/cgi-bin/carddisp.pl?gene=DNMT1
CLDN7	Claudin 7	Protein Coding	O95471	53	GC17M007259	1.68841993808746	https://www.genecards.org/cgi-bin/carddisp.pl?gene=CLDN7
PKP1	Plakophilin 1	Protein Coding	Q13835	53	GC01P201283	1.68841993808746	https://www.genecards.org/cgi-bin/carddisp.pl?gene=PKP1
TIGIT	T Cell Immunoreceptor With Ig And ITIM Domains	Protein Coding	Q495A1	53	GC03P114276	1.68841993808746	https://www.genecards.org/cgi-bin/carddisp.pl?gene=TIGIT
MIR124-1	MicroRNA 124-1	RNA Gene		28	GC08M009903	1.68841993808746	https://www.genecards.org/cgi-bin/carddisp.pl?gene=MIR124-1
MIR33B	MicroRNA 33b	RNA Gene		26	GC17M017813	1.68841993808746	https://www.genecards.org/cgi-bin/carddisp.pl?gene=MIR33B
BSG	Basigin (Ok Blood Group)	Protein Coding	P35613	57	GC19P000571	1.6797479391098	https://www.genecards.org/cgi-bin/carddisp.pl?gene=BSG
SNORD44	Small Nucleolar RNA, C/D Box 44	RNA Gene		21	GC01M175107	1.6797479391098	https://www.genecards.org/cgi-bin/carddisp.pl?gene=SNORD44
DAPK1	Death Associated Protein Kinase 1	Protein Coding	P53355	62	GC09P087497	1.66997897624969	https://www.genecards.org/cgi-bin/carddisp.pl?gene=DAPK1
RELA	RELA Proto-Oncogene, NF-KB Subunit	Protein Coding	Q04206	64	GC11M065653	1.66010546684265	https://www.genecards.org/cgi-bin/carddisp.pl?gene=RELA
EIF2AK3	Eukaryotic Translation Initiation Factor 2 Alpha Kinase 3	Protein Coding	Q9NZJ5	63	GC02M088556	1.65968179702759	https://www.genecards.org/cgi-bin/carddisp.pl?gene=EIF2AK3
HDAC9	Histone Deacetylase 9	Protein Coding	Q9UKV0	63	GC07P018086	1.65968179702759	https://www.genecards.org/cgi-bin/carddisp.pl?gene=HDAC9
MAPK3	Mitogen-Activated Protein Kinase 3	Protein Coding	P27361	63	GC16M048460	1.65968179702759	https://www.genecards.org/cgi-bin/carddisp.pl?gene=MAPK3
CTCF	CCCTC-Binding Factor	Protein Coding	P49711	60	GC16P114003	1.65968179702759	https://www.genecards.org/cgi-bin/carddisp.pl?gene=CTCF
SETD2	SET Domain Containing 2, Histone Lysine Methyltransferase	Protein Coding	Q9BYW2	60	GC03M047033	1.65968179702759	https://www.genecards.org/cgi-bin/carddisp.pl?gene=SETD2
KLRC1	Killer Cell Lectin Like Receptor C1	Protein Coding	P26715	54	GC12M034550	1.65968179702759	https://www.genecards.org/cgi-bin/carddisp.pl?gene=KLRC1
ALOX15B	Arachidonate 15-Lipoxygenase Type B	Protein Coding	O15296	53	GC17P008039	1.65968179702759	https://www.genecards.org/cgi-bin/carddisp.pl?gene=ALOX15B
H3-3B	H3.3 Histone B	Protein Coding	P84243	51	GC17M094293	1.65968179702759	https://www.genecards.org/cgi-bin/carddisp.pl?gene=H3-3B
H3C12	H3 Clustered Histone 12	Protein Coding	P68431	47	GC06M104559	1.65968179702759	https://www.genecards.org/cgi-bin/carddisp.pl?gene=H3C12
MIR16-1	MicroRNA 16-1	RNA Gene		29	GC13M050048	1.65968179702759	https://www.genecards.org/cgi-bin/carddisp.pl?gene=MIR16-1
MIR493	MicroRNA 493	RNA Gene		28	GC14P120245	1.65968179702759	https://www.genecards.org/cgi-bin/carddisp.pl?gene=MIR493
MIR654	MicroRNA 654	RNA Gene		28	GC14P120253	1.65968179702759	https://www.genecards.org/cgi-bin/carddisp.pl?gene=MIR654
GSTT1	Glutathione S-Transferase Theta 1	Protein Coding	P30711	43	GC22Mi00270	1.65465366840363	https://www.genecards.org/cgi-bin/carddisp.pl?gene=GSTT1
GAPDH	Glyceraldehyde-3-Phosphate Dehydrogenase	Protein Coding	P04406	64	GC12P068260	1.62789440155029	https://www.genecards.org/cgi-bin/carddisp.pl?gene=GAPDH
KRT18	Keratin 18	Protein Coding	P05783	63	GC12P052948	1.62789440155029	https://www.genecards.org/cgi-bin/carddisp.pl?gene=KRT18
PCNA	Proliferating Cell Nuclear Antigen	Protein Coding	P12004	63	GC20M005114	1.62789440155029	https://www.genecards.org/cgi-bin/carddisp.pl?gene=PCNA
WEE1	WEE1 G2 Checkpoint Kinase	Protein Coding	P30291	61	GC11P009573	1.62789440155029	https://www.genecards.org/cgi-bin/carddisp.pl?gene=WEE1
IL2	Interleukin 2	Protein Coding	P60568	59	GC04M122451	1.62789440155029	https://www.genecards.org/cgi-bin/carddisp.pl?gene=IL2
CD163	CD163 Molecule	Protein Coding	Q86VB7	58	GC12M034465	1.62789440155029	https://www.genecards.org/cgi-bin/carddisp.pl?gene=CD163
TNFRSF4	TNF Receptor Superfamily Member 4	Protein Coding	P43489	57	GC01M001211	1.62789440155029	https://www.genecards.org/cgi-bin/carddisp.pl?gene=TNFRSF4
CCL5	C-C Motif Chemokine Ligand 5	Protein Coding	P13501	56	GC17M035871	1.62789440155029	https://www.genecards.org/cgi-bin/carddisp.pl?gene=CCL5
MIR138-1	MicroRNA 138-1	RNA Gene		29	GC03P044179	1.62789440155029	https://www.genecards.org/cgi-bin/carddisp.pl?gene=MIR138-1
MIR222	MicroRNA 222	RNA Gene		29	GC0XM045747	1.62789440155029	https://www.genecards.org/cgi-bin/carddisp.pl?gene=MIR222
LINC00312	Long Intergenic Non-Protein Coding RNA 312	RNA Gene	Q9Y6C7	25	GC03P008571	1.59480512142181	https://www.genecards.org/cgi-bin/carddisp.pl?gene=LINC00312
PIK3CB	Phosphatidylinositol-4,5-Bisphosphate 3-Kinase Catalytic Subunit Beta	Protein Coding	P42338	62	GC03M138652	1.5918140411377	https://www.genecards.org/cgi-bin/carddisp.pl?gene=PIK3CB
CD46	CD46 Molecule	Protein Coding	P15529	60	GC01P207752	1.5918140411377	https://www.genecards.org/cgi-bin/carddisp.pl?gene=CD46
KRT14	Keratin 14	Protein Coding	P02533	60	GC17M041582	1.5918140411377	https://www.genecards.org/cgi-bin/carddisp.pl?gene=KRT14
PTGS1	Prostaglandin-Endoperoxide Synthase 1	Protein Coding	P23219	60	GC09P122370	1.5918140411377	https://www.genecards.org/cgi-bin/carddisp.pl?gene=PTGS1
CXADR	CXADR Ig-Like Cell Adhesion Molecule	Protein Coding	P78310	57	GC21P017513	1.5918140411377	https://www.genecards.org/cgi-bin/carddisp.pl?gene=CXADR
CXCL1	C-X-C Motif Chemokine Ligand 1	Protein Coding	P09341	56	GC04P073869	1.5918140411377	https://www.genecards.org/cgi-bin/carddisp.pl?gene=CXCL1
MIR106B	MicroRNA 106b	RNA Gene		30	GC07M106401	1.5918140411377	https://www.genecards.org/cgi-bin/carddisp.pl?gene=MIR106B
MIR339	MicroRNA 339	RNA Gene		29	GC07M001022	1.5918140411377	https://www.genecards.org/cgi-bin/carddisp.pl?gene=MIR339
MIR1247	MicroRNA 1247	RNA Gene		26	GC14M101560	1.5918140411377	https://www.genecards.org/cgi-bin/carddisp.pl?gene=MIR1247
MIR296	MicroRNA 296	RNA Gene		25	GC20M058817	1.5918140411377	https://www.genecards.org/cgi-bin/carddisp.pl?gene=MIR296
MIR939	MicroRNA 939	RNA Gene		23	GC08M144394	1.5918140411377	https://www.genecards.org/cgi-bin/carddisp.pl?gene=MIR939
MIR545	MicroRNA 545	RNA Gene		22	GC0XM074287	1.5918140411377	https://www.genecards.org/cgi-bin/carddisp.pl?gene=MIR545
MIR29A	MicroRNA 29a	RNA Gene		30	GC07M130876	1.57770180702209	https://www.genecards.org/cgi-bin/carddisp.pl?gene=MIR29A
LINC02605	Long Intergenic Non-Protein Coding RNA 2605	RNA Gene		21	GC08P078838	1.57690072059631	https://www.genecards.org/cgi-bin/carddisp.pl?gene=LINC02605
MAPK14	Mitogen-Activated Protein Kinase 14	Protein Coding	Q16539	64	GC06P173199	1.56590604782104	https://www.genecards.org/cgi-bin/carddisp.pl?gene=MAPK14
TLR3	Toll Like Receptor 3	Protein Coding	O15455	64	GC04P186059	1.56590604782104	https://www.genecards.org/cgi-bin/carddisp.pl?gene=TLR3
C5orf15	Chromosome 5 Open Reading Frame 15	Protein Coding	Q8NC54	44	GC05M133955	1.56001830101013	https://www.genecards.org/cgi-bin/carddisp.pl?gene=C5orf15
CDH2	Cadherin 2	Protein Coding	P19022	64	GC18M037261	1.54901599884033	https://www.genecards.org/cgi-bin/carddisp.pl?gene=CDH2
VTN	Vitronectin	Protein Coding	P04004	57	GC17M092926	1.54901599884033	https://www.genecards.org/cgi-bin/carddisp.pl?gene=VTN
MIR28	MicroRNA 28	RNA Gene		27	GC03P188688	1.54901599884033	https://www.genecards.org/cgi-bin/carddisp.pl?gene=MIR28
CIP2A	Cellular Inhibitor Of PP2A	Protein Coding	Q8TCG1	49	GC03M108613	1.54518377780914	https://www.genecards.org/cgi-bin/carddisp.pl?gene=CIP2A
MYL1	Myosin Light Chain 1	Protein Coding	P05976	56	GC02M210290	1.54169106483459	https://www.genecards.org/cgi-bin/carddisp.pl?gene=MYL1
NTRK2	Neurotrophic Receptor Tyrosine Kinase 2	Protein Coding	Q16620	66	GC09P084668	1.53199887275696	https://www.genecards.org/cgi-bin/carddisp.pl?gene=NTRK2
TRC-GCA24-1	TRNA-Cys (GCA) 24-1	RNA Gene		14	GC17M093302	1.52036619186401	https://www.genecards.org/cgi-bin/carddisp.pl?gene=TRC-GCA24-1
MIR503	MicroRNA 503	RNA Gene		28	GC0XM135359	1.49655961990356	https://www.genecards.org/cgi-bin/carddisp.pl?gene=MIR503
MIR185	MicroRNA 185	RNA Gene		30	GC22P086300	1.49324059486389	https://www.genecards.org/cgi-bin/carddisp.pl?gene=MIR185
MIR20A	MicroRNA 20a	RNA Gene		29	GC13P091735	1.49324059486389	https://www.genecards.org/cgi-bin/carddisp.pl?gene=MIR20A
MIR370	MicroRNA 370	RNA Gene		29	GC14P119210	1.49324059486389	https://www.genecards.org/cgi-bin/carddisp.pl?gene=MIR370
MIR144	MicroRNA 144	RNA Gene		26	GC17M092933	1.49324059486389	https://www.genecards.org/cgi-bin/carddisp.pl?gene=MIR144
GLI1	GLI Family Zinc Finger 1	Protein Coding	P08151	60	GC12P069946	1.48200261592865	https://www.genecards.org/cgi-bin/carddisp.pl?gene=GLI1
SOCS3	Suppressor Of Cytokine Signaling 3	Protein Coding	O14543	57	GC17M078356	1.4465206861496	https://www.genecards.org/cgi-bin/carddisp.pl?gene=SOCS3
AQP2	Aquaporin 2	Protein Coding	P41181	61	GC12P049950	1.43704843521118	https://www.genecards.org/cgi-bin/carddisp.pl?gene=AQP2
MIR26B	MicroRNA 26b	RNA Gene		31	GC02P218402	1.43704843521118	https://www.genecards.org/cgi-bin/carddisp.pl?gene=MIR26B
PPP1R13B-DT	PPP1R13B Divergent Transcript	RNA Gene		16	GC14P120312	1.43344140052795	https://www.genecards.org/cgi-bin/carddisp.pl?gene=PPP1R13B-DT
EPS8	EGFR Pathway Substrate 8, Signaling Adaptor	Protein Coding	Q12929	57	GC12M034620	1.41245031356812	https://www.genecards.org/cgi-bin/carddisp.pl?gene=EPS8
SNHG6	Small Nucleolar RNA Host Gene 6	RNA Gene		26	GC08M066895	1.41245031356812	https://www.genecards.org/cgi-bin/carddisp.pl?gene=SNHG6
HAR1B	Highly Accelerated Region 1B	RNA Gene		25	GC20M063095	1.41245031356812	https://www.genecards.org/cgi-bin/carddisp.pl?gene=HAR1B
NCRUPAR	Non-Protein Coding RNA, Upstream Of F2R/PAR1	RNA Gene		18	GC05P076711	1.41245031356812	https://www.genecards.org/cgi-bin/carddisp.pl?gene=NCRUPAR
WWOX	WW Domain Containing Oxidoreductase	Protein Coding	Q9NZC7	60	GC16P078099	1.40650522708893	https://www.genecards.org/cgi-bin/carddisp.pl?gene=WWOX
SET	SET Nuclear Proto-Oncogene	Protein Coding	Q01105	57	GC09P149787	1.40650522708893	https://www.genecards.org/cgi-bin/carddisp.pl?gene=SET
MIR320A	MicroRNA 320a	RNA Gene		30	GC08M022409	1.40650522708893	https://www.genecards.org/cgi-bin/carddisp.pl?gene=MIR320A
MIR9-2	MicroRNA 9-2	RNA Gene		25	GC05M088666	1.40650522708893	https://www.genecards.org/cgi-bin/carddisp.pl?gene=MIR9-2
MIR9-3	MicroRNA 9-3	RNA Gene		25	GC15P089368	1.40650522708893	https://www.genecards.org/cgi-bin/carddisp.pl?gene=MIR9-3
RXRA	Retinoid X Receptor Alpha	Protein Coding	P19793	61	GC09P134317	1.38602304458618	https://www.genecards.org/cgi-bin/carddisp.pl?gene=RXRA
MTUS1	Microtubule Associated Scaffold Protein 1	Protein Coding	Q9ULD2	47	GC08M017643	1.36077761650085	https://www.genecards.org/cgi-bin/carddisp.pl?gene=MTUS1
CHEK2	Checkpoint Kinase 2	Protein Coding	O96017	67	GC22M028687	1.35858678817749	https://www.genecards.org/cgi-bin/carddisp.pl?gene=CHEK2
PIK3CD	Phosphatidylinositol-4,5-Bisphosphate 3-Kinase Catalytic Subunit Delta	Protein Coding	O00329	66	GC01P068090	1.35858678817749	https://www.genecards.org/cgi-bin/carddisp.pl?gene=PIK3CD
CSF1R	Colony Stimulating Factor 1 Receptor	Protein Coding	P07333	65	GC05M150053	1.35858678817749	https://www.genecards.org/cgi-bin/carddisp.pl?gene=CSF1R
ALK	ALK Receptor Tyrosine Kinase	Protein Coding	Q9UM73	64	GC02M029199	1.35858678817749	https://www.genecards.org/cgi-bin/carddisp.pl?gene=ALK
CBS	Cystathionine Beta-Synthase	Protein Coding	P35520	64	GC21M043053	1.35858678817749	https://www.genecards.org/cgi-bin/carddisp.pl?gene=CBS
CD19	CD19 Molecule	Protein Coding	P15391	64	GC16P113028	1.35858678817749	https://www.genecards.org/cgi-bin/carddisp.pl?gene=CD19
ABCG2	ATP Binding Cassette Subfamily G Member 2 (JR Blood Group)	Protein Coding	Q9UNQ0	63	GC04M088090	1.35858678817749	https://www.genecards.org/cgi-bin/carddisp.pl?gene=ABCG2
ACTB	Actin Beta	Protein Coding	P60709	63	GC07M005790	1.35858678817749	https://www.genecards.org/cgi-bin/carddisp.pl?gene=ACTB
PRKDC	Protein Kinase, DNA-Activated, Catalytic Subunit	Protein Coding	P78527	63	GC08M047773	1.35858678817749	https://www.genecards.org/cgi-bin/carddisp.pl?gene=PRKDC
STAT5A	Signal Transducer And Activator Of Transcription 5A	Protein Coding	P42229	63	GC17P042287	1.35858678817749	https://www.genecards.org/cgi-bin/carddisp.pl?gene=STAT5A
STAT5B	Signal Transducer And Activator Of Transcription 5B	Protein Coding	P51692	63	GC17M042199	1.35858678817749	https://www.genecards.org/cgi-bin/carddisp.pl?gene=STAT5B
ITGAM	Integrin Subunit Alpha M	Protein Coding	P11215	62	GC16P113208	1.35858678817749	https://www.genecards.org/cgi-bin/carddisp.pl?gene=ITGAM
ALB	Albumin	Protein Coding	P02768	61	GC04P073397	1.35858678817749	https://www.genecards.org/cgi-bin/carddisp.pl?gene=ALB
NCAM1	Neural Cell Adhesion Molecule 1	Protein Coding	P13591	61	GC11P112961	1.35858678817749	https://www.genecards.org/cgi-bin/carddisp.pl?gene=NCAM1
PIK3C3	Phosphatidylinositol 3-Kinase Catalytic Subunit Type 3	Protein Coding	Q8NEB9	61	GC18P041955	1.35858678817749	https://www.genecards.org/cgi-bin/carddisp.pl?gene=PIK3C3
ZEB2	Zinc Finger E-Box Binding Homeobox 2	Protein Coding	O60315	61	GC02M144384	1.35858678817749	https://www.genecards.org/cgi-bin/carddisp.pl?gene=ZEB2
CD28	CD28 Molecule	Protein Coding	P10747	60	GC02P203706	1.35858678817749	https://www.genecards.org/cgi-bin/carddisp.pl?gene=CD28
IL1B	Interleukin 1 Beta	Protein Coding	P01584	60	GC02M112829	1.35858678817749	https://www.genecards.org/cgi-bin/carddisp.pl?gene=IL1B
PRF1	Perforin 1	Protein Coding	P14222	60	GC10M070597	1.35858678817749	https://www.genecards.org/cgi-bin/carddisp.pl?gene=PRF1
MMUT	Methylmalonyl-CoA Mutase	Protein Coding	P22033	59	GC06M049430	1.35858678817749	https://www.genecards.org/cgi-bin/carddisp.pl?gene=MMUT
CD86	CD86 Molecule	Protein Coding	P42081	57	GC03P122055	1.35858678817749	https://www.genecards.org/cgi-bin/carddisp.pl?gene=CD86
FGF3	Fibroblast Growth Factor 3	Protein Coding	P11487	57	GC11M136736	1.35858678817749	https://www.genecards.org/cgi-bin/carddisp.pl?gene=FGF3
ICOS	Inducible T Cell Costimulator	Protein Coding	Q9Y6W8	57	GC02P204610	1.35858678817749	https://www.genecards.org/cgi-bin/carddisp.pl?gene=ICOS
PXDN	Peroxidasin	Protein Coding	Q92626	57	GC02M001635	1.35858678817749	https://www.genecards.org/cgi-bin/carddisp.pl?gene=PXDN
TNFRSF9	TNF Receptor Superfamily Member 9	Protein Coding	Q07011	57	GC01M007915	1.35858678817749	https://www.genecards.org/cgi-bin/carddisp.pl?gene=TNFRSF9
CCK	Cholecystokinin	Protein Coding	P06307	56	GC03M042274	1.35858678817749	https://www.genecards.org/cgi-bin/carddisp.pl?gene=CCK
CD80	CD80 Molecule	Protein Coding	P33681	56	GC03M119524	1.35858678817749	https://www.genecards.org/cgi-bin/carddisp.pl?gene=CD80
CDH17	Cadherin 17	Protein Coding	Q12864	56	GC08M094127	1.35858678817749	https://www.genecards.org/cgi-bin/carddisp.pl?gene=CDH17
FCGR3B	Fc Gamma Receptor IIIb	Protein Coding	O75015	56	GC01M161623	1.35858678817749	https://www.genecards.org/cgi-bin/carddisp.pl?gene=FCGR3B
TECR	Trans-2,3-Enoyl-CoA Reductase	Protein Coding	Q9NZ01	55	GC19P014517	1.35858678817749	https://www.genecards.org/cgi-bin/carddisp.pl?gene=TECR
CD69	CD69 Molecule	Protein Coding	Q07108	54	GC12M034538	1.35858678817749	https://www.genecards.org/cgi-bin/carddisp.pl?gene=CD69
BTLA	B And T Lymphocyte Associated	Protein Coding	Q7Z6A9	53	GC03M112463	1.35858678817749	https://www.genecards.org/cgi-bin/carddisp.pl?gene=BTLA
CD68	CD68 Molecule	Protein Coding	P34810	53	GC17P007579	1.35858678817749	https://www.genecards.org/cgi-bin/carddisp.pl?gene=CD68
LAG3	Lymphocyte Activating 3	Protein Coding	P18627	53	GC12P068276	1.35858678817749	https://www.genecards.org/cgi-bin/carddisp.pl?gene=LAG3
CXCL9	C-X-C Motif Chemokine Ligand 9	Protein Coding	Q07325	52	GC04M076001	1.35858678817749	https://www.genecards.org/cgi-bin/carddisp.pl?gene=CXCL9
H3-4	H3.4 Histone, Cluster Member	Protein Coding	Q16695	51	GC01M230496	1.35858678817749	https://www.genecards.org/cgi-bin/carddisp.pl?gene=H3-4
NCAPH2	Non-SMC Condensin II Complex Subunit H2	Protein Coding	Q6IBW4	50	GC22P050508	1.35858678817749	https://www.genecards.org/cgi-bin/carddisp.pl?gene=NCAPH2
CCNL2	Cyclin L2	Protein Coding	Q96S94	49	GC01M001385	1.35858678817749	https://www.genecards.org/cgi-bin/carddisp.pl?gene=CCNL2
CGAS	Cyclic GMP-AMP Synthase	Protein Coding	Q8N884	48	GC06M103847	1.35858678817749	https://www.genecards.org/cgi-bin/carddisp.pl?gene=CGAS
DDX53	DEAD-Box Helicase 53	Protein Coding	Q86TM3	47	GC0XP022999	1.35858678817749	https://www.genecards.org/cgi-bin/carddisp.pl?gene=DDX53
MAU2	MAU2 Sister Chromatid Cohesion Factor	Protein Coding	Q9Y6X3	47	GC19P019320	1.35858678817749	https://www.genecards.org/cgi-bin/carddisp.pl?gene=MAU2
TCHP	Trichoplein Keratin Filament Binding	Protein Coding	Q9BT92	47	GC12P109906	1.35858678817749	https://www.genecards.org/cgi-bin/carddisp.pl?gene=TCHP
CD24	CD24 Molecule	Protein Coding	P25063	46	GC06M106969	1.35858678817749	https://www.genecards.org/cgi-bin/carddisp.pl?gene=CD24
H3C13	H3 Clustered Histone 13	Protein Coding	Q71DI3	46	GC01M166013	1.35858678817749	https://www.genecards.org/cgi-bin/carddisp.pl?gene=H3C13
PXDNL	Peroxidasin Like	Protein Coding	A1KZ92	46	GC08M051319	1.35858678817749	https://www.genecards.org/cgi-bin/carddisp.pl?gene=PXDNL
H3-5	H3.5 Histone	Protein Coding	Q6NXT2	44	GC12M034860	1.35858678817749	https://www.genecards.org/cgi-bin/carddisp.pl?gene=H3-5
DNAJB7	DnaJ Heat Shock Protein Family (Hsp40) Member B7	Protein Coding	Q7Z6W7	43	GC22M040859	1.35858678817749	https://www.genecards.org/cgi-bin/carddisp.pl?gene=DNAJB7
COMMD3-BMI1	COMMD3-BMI1 Readthrough	Protein Coding		36	GC10P022316	1.35858678817749	https://www.genecards.org/cgi-bin/carddisp.pl?gene=COMMD3-BMI1
H3-7	H3.7 Histone (Putative)	Protein Coding	Q5TEC6	32	GC01M165643	1.35858678817749	https://www.genecards.org/cgi-bin/carddisp.pl?gene=H3-7
MIR140	MicroRNA 140	RNA Gene		32	GC16P114132	1.35858678817749	https://www.genecards.org/cgi-bin/carddisp.pl?gene=MIR140
MIR126	MicroRNA 126	RNA Gene		30	GC09P136670	1.35858678817749	https://www.genecards.org/cgi-bin/carddisp.pl?gene=MIR126
MIR127	MicroRNA 127	RNA Gene		30	GC14P119209	1.35858678817749	https://www.genecards.org/cgi-bin/carddisp.pl?gene=MIR127
MIR130A	MicroRNA 130a	RNA Gene		30	GC11P057641	1.35858678817749	https://www.genecards.org/cgi-bin/carddisp.pl?gene=MIR130A
MIR330	MicroRNA 330	RNA Gene		30	GC19M105128	1.35858678817749	https://www.genecards.org/cgi-bin/carddisp.pl?gene=MIR330
UCA1	Urothelial Cancer Associated 1	RNA Gene		30	GC19P151282	1.35858678817749	https://www.genecards.org/cgi-bin/carddisp.pl?gene=UCA1
MIR135A1	MicroRNA 135a-1	RNA Gene		29	GC03M054647	1.35858678817749	https://www.genecards.org/cgi-bin/carddisp.pl?gene=MIR135A1
MIR23B	MicroRNA 23b	RNA Gene		29	GC09P095085	1.35858678817749	https://www.genecards.org/cgi-bin/carddisp.pl?gene=MIR23B
MIR30C1	MicroRNA 30c-1	RNA Gene		29	GC01P040757	1.35858678817749	https://www.genecards.org/cgi-bin/carddisp.pl?gene=MIR30C1
MIR324	MicroRNA 324	RNA Gene		29	GC17M007223	1.35858678817749	https://www.genecards.org/cgi-bin/carddisp.pl?gene=MIR324
MIR342	MicroRNA 342	RNA Gene		29	GC14P100109	1.35858678817749	https://www.genecards.org/cgi-bin/carddisp.pl?gene=MIR342
MIR455	MicroRNA 455	RNA Gene		29	GC09P114209	1.35858678817749	https://www.genecards.org/cgi-bin/carddisp.pl?gene=MIR455
MIR483	MicroRNA 483	RNA Gene		29	GC11M014036	1.35858678817749	https://www.genecards.org/cgi-bin/carddisp.pl?gene=MIR483
MIR574	MicroRNA 574	RNA Gene		29	GC04P039444	1.35858678817749	https://www.genecards.org/cgi-bin/carddisp.pl?gene=MIR574
MIRLET7B	MicroRNA Let-7b	RNA Gene		29	GC22P087150	1.35858678817749	https://www.genecards.org/cgi-bin/carddisp.pl?gene=MIRLET7B
MIR154	MicroRNA 154	RNA Gene		28	GC14P120218	1.35858678817749	https://www.genecards.org/cgi-bin/carddisp.pl?gene=MIR154
MIR181B1	MicroRNA 181b-1	RNA Gene		28	GC01M198858	1.35858678817749	https://www.genecards.org/cgi-bin/carddisp.pl?gene=MIR181B1
MIR190A	MicroRNA 190a	RNA Gene		28	GC15P190347	1.35858678817749	https://www.genecards.org/cgi-bin/carddisp.pl?gene=MIR190A
MIR33A	MicroRNA 33a	RNA Gene		28	GC22P041900	1.35858678817749	https://www.genecards.org/cgi-bin/carddisp.pl?gene=MIR33A
MIR486-1	MicroRNA 486-1	RNA Gene		28	GC08M041660	1.35858678817749	https://www.genecards.org/cgi-bin/carddisp.pl?gene=MIR486-1
MIR582	MicroRNA 582	RNA Gene		28	GC05M059703	1.35858678817749	https://www.genecards.org/cgi-bin/carddisp.pl?gene=MIR582
MIR181A1	MicroRNA 181a-1	RNA Gene		27	GC01M198860	1.35858678817749	https://www.genecards.org/cgi-bin/carddisp.pl?gene=MIR181A1
MIR423	MicroRNA 423	RNA Gene		27	GC17P030117	1.35858678817749	https://www.genecards.org/cgi-bin/carddisp.pl?gene=MIR423
MIR361	MicroRNA 361	RNA Gene		26	GC0XM085903	1.35858678817749	https://www.genecards.org/cgi-bin/carddisp.pl?gene=MIR361
MIR485	MicroRNA 485	RNA Gene		26	GC14P120242	1.35858678817749	https://www.genecards.org/cgi-bin/carddisp.pl?gene=MIR485
MIR501	MicroRNA 501	RNA Gene		26	GC0XP060167	1.35858678817749	https://www.genecards.org/cgi-bin/carddisp.pl?gene=MIR501
MIR542	MicroRNA 542	RNA Gene		26	GC0XM135356	1.35858678817749	https://www.genecards.org/cgi-bin/carddisp.pl?gene=MIR542
MIR885	MicroRNA 885	RNA Gene		26	GC03M011031	1.35858678817749	https://www.genecards.org/cgi-bin/carddisp.pl?gene=MIR885
MIR1307	MicroRNA 1307	RNA Gene		25	GC10M103394	1.35858678817749	https://www.genecards.org/cgi-bin/carddisp.pl?gene=MIR1307
MIR188	MicroRNA 188	RNA Gene		25	GC0XP050003	1.35858678817749	https://www.genecards.org/cgi-bin/carddisp.pl?gene=MIR188
MIR382	MicroRNA 382	RNA Gene		25	GC14P120237	1.35858678817749	https://www.genecards.org/cgi-bin/carddisp.pl?gene=MIR382
MIR489	MicroRNA 489	RNA Gene		25	GC07M093483	1.35858678817749	https://www.genecards.org/cgi-bin/carddisp.pl?gene=MIR489
MIR495	MicroRNA 495	RNA Gene		25	GC14P120248	1.35858678817749	https://www.genecards.org/cgi-bin/carddisp.pl?gene=MIR495
MIR500A	MicroRNA 500a	RNA Gene		25	GC0XP050008	1.35858678817749	https://www.genecards.org/cgi-bin/carddisp.pl?gene=MIR500A
MIR532	MicroRNA 532	RNA Gene		25	GC0XP060165	1.35858678817749	https://www.genecards.org/cgi-bin/carddisp.pl?gene=MIR532
MIR371A	MicroRNA 371a	RNA Gene		24	GC19P053787	1.35858678817749	https://www.genecards.org/cgi-bin/carddisp.pl?gene=MIR371A
MIR579	MicroRNA 579	RNA Gene		24	GC05M032431	1.35858678817749	https://www.genecards.org/cgi-bin/carddisp.pl?gene=MIR579
MIR362	MicroRNA 362	RNA Gene		23	GC0XP060166	1.35858678817749	https://www.genecards.org/cgi-bin/carddisp.pl?gene=MIR362
MIR619	MicroRNA 619	RNA Gene		23	GC12M108836	1.35858678817749	https://www.genecards.org/cgi-bin/carddisp.pl?gene=MIR619
MIR516B1	MicroRNA 516b-1	RNA Gene		22	GC19P053736	1.35858678817749	https://www.genecards.org/cgi-bin/carddisp.pl?gene=MIR516B1
MIR660	MicroRNA 660	RNA Gene		22	GC0XP050013	1.35858678817749	https://www.genecards.org/cgi-bin/carddisp.pl?gene=MIR660
MIR875	MicroRNA 875	RNA Gene		22	GC08M099538	1.35858678817749	https://www.genecards.org/cgi-bin/carddisp.pl?gene=MIR875
MTRNR2L4	MT-RNR2 Like 4 (Pseudogene)	Pseudogene	P0CJ71	22	GC16M046521	1.35858678817749	https://www.genecards.org/cgi-bin/carddisp.pl?gene=MTRNR2L4
MTRNR2L5	MT-RNR2 Like 5 (Pseudogene)	Pseudogene	P0CJ72	22	GC10P055714	1.35858678817749	https://www.genecards.org/cgi-bin/carddisp.pl?gene=MTRNR2L5
MTRNR2L6	MT-RNR2 Like 6 (Pseudogene)	Pseudogene	P0CJ73	22	GC07P163483	1.35858678817749	https://www.genecards.org/cgi-bin/carddisp.pl?gene=MTRNR2L6
MIR1238	MicroRNA 1238	RNA Gene		21	GC19P010552	1.35858678817749	https://www.genecards.org/cgi-bin/carddisp.pl?gene=MIR1238
MIR585	MicroRNA 585	RNA Gene		21	GC05M169263	1.35858678817749	https://www.genecards.org/cgi-bin/carddisp.pl?gene=MIR585
MTRNR2L13	MT-RNR2 Like 13 (Pseudogene)	Pseudogene	S4R3P1	14	GC04P116298	1.35858678817749	https://www.genecards.org/cgi-bin/carddisp.pl?gene=MTRNR2L13
S100A9	S100 Calcium Binding Protein A9	Protein Coding	P06702	56	GC01P153357	1.34902906417847	https://www.genecards.org/cgi-bin/carddisp.pl?gene=S100A9
S100A8	S100 Calcium Binding Protein A8	Protein Coding	P05109	54	GC01M166177	1.34902906417847	https://www.genecards.org/cgi-bin/carddisp.pl?gene=S100A8
DOCK5	Dedicator Of Cytokinesis 5	Protein Coding	Q9H7D0	47	GC08P025184	1.34902906417847	https://www.genecards.org/cgi-bin/carddisp.pl?gene=DOCK5
MIR125B2	MicroRNA 125b-2	RNA Gene		29	GC21P016590	1.34902906417847	https://www.genecards.org/cgi-bin/carddisp.pl?gene=MIR125B2
MB21D2	Mab-21 Domain Containing 2	Protein Coding	Q8IYB1	37	GC03M192796	1.32549750804901	https://www.genecards.org/cgi-bin/carddisp.pl?gene=MB21D2
LINC00996	Long Intergenic Non-Protein Coding RNA 996	RNA Gene		19	GC07P150433	1.3181266784668	https://www.genecards.org/cgi-bin/carddisp.pl?gene=LINC00996
TFAP2A	Transcription Factor AP-2 Alpha	Protein Coding	P05549	61	GC06M010393	1.30203080177307	https://www.genecards.org/cgi-bin/carddisp.pl?gene=TFAP2A
MYO1B	Myosin IB	Protein Coding	O43795	52	GC02P191246	1.30203080177307	https://www.genecards.org/cgi-bin/carddisp.pl?gene=MYO1B
MIR137	MicroRNA 137	RNA Gene		27	GC01M098046	1.30203080177307	https://www.genecards.org/cgi-bin/carddisp.pl?gene=MIR137
MTDH	Metadherin	Protein Coding	Q86UE4	52	GC08P097644	1.28545427322388	https://www.genecards.org/cgi-bin/carddisp.pl?gene=MTDH
EDNRB	Endothelin Receptor Type B	Protein Coding	P24530	63	GC13M077895	1.25066733360291	https://www.genecards.org/cgi-bin/carddisp.pl?gene=EDNRB
SNHG1	Small Nucleolar RNA Host Gene 1	RNA Gene		29	GC11M136461	1.25066733360291	https://www.genecards.org/cgi-bin/carddisp.pl?gene=SNHG1
MECOM	MDS1 And EVI1 Complex Locus	Protein Coding	Q03112	60	GC03M169083	1.23234021663666	https://www.genecards.org/cgi-bin/carddisp.pl?gene=MECOM
CDK7	Cyclin Dependent Kinase 7	Protein Coding	P50613	59	GC05P081005	1.23234021663666	https://www.genecards.org/cgi-bin/carddisp.pl?gene=CDK7
CSF3	Colony Stimulating Factor 3	Protein Coding	P09919	54	GC17P040015	1.23234021663666	https://www.genecards.org/cgi-bin/carddisp.pl?gene=CSF3
PHF5A	PHD Finger Protein 5A	Protein Coding	Q7RTV0	46	GC22M041459	1.23234021663666	https://www.genecards.org/cgi-bin/carddisp.pl?gene=PHF5A
CELSR3	Cadherin EGF LAG Seven-Pass G-Type Receptor 3	Protein Coding	Q9NYQ7	52	GC03M048641	1.21329343318939	https://www.genecards.org/cgi-bin/carddisp.pl?gene=CELSR3
WWTR1	WW Domain Containing Transcription Regulator 1	Protein Coding	Q9GZV5	50	GC03M149517	1.21329343318939	https://www.genecards.org/cgi-bin/carddisp.pl?gene=WWTR1
HBP1	HMG-Box Transcription Factor 1	Protein Coding	O60381	49	GC07P107168	1.21329343318939	https://www.genecards.org/cgi-bin/carddisp.pl?gene=HBP1
LGALS7	Galectin 7	Protein Coding	P47929	46	GC19M038770	1.21329343318939	https://www.genecards.org/cgi-bin/carddisp.pl?gene=LGALS7
MIR9-2HG	MIR9-2 Host Gene	RNA Gene		28	GC05M088507	1.21329343318939	https://www.genecards.org/cgi-bin/carddisp.pl?gene=MIR9-2HG
PTPRD	Protein Tyrosine Phosphatase Receptor Type D	Protein Coding	P23468	59	GC09M008307	1.19343519210815	https://www.genecards.org/cgi-bin/carddisp.pl?gene=PTPRD
BCL11B	BCL11 Transcription Factor B	Protein Coding	Q9C0K0	55	GC14M099169	1.19343519210815	https://www.genecards.org/cgi-bin/carddisp.pl?gene=BCL11B
MIR105-1	MicroRNA 105-1	RNA Gene		23	GC0XM152392	1.19343519210815	https://www.genecards.org/cgi-bin/carddisp.pl?gene=MIR105-1
MIR105-2	MicroRNA 105-2	RNA Gene		18	GC0XM152394	1.19343519210815	https://www.genecards.org/cgi-bin/carddisp.pl?gene=MIR105-2
BECN1	Beclin 1	Protein Coding	Q14457	59	GC17M042810	1.17265176773071	https://www.genecards.org/cgi-bin/carddisp.pl?gene=BECN1
TACSTD2	Tumor Associated Calcium Signal Transducer 2	Protein Coding	P09758	59	GC01M058575	1.17265176773071	https://www.genecards.org/cgi-bin/carddisp.pl?gene=TACSTD2
BAG1	BAG Cochaperone 1	Protein Coding	Q99933	56	GC09M033245	1.17265176773071	https://www.genecards.org/cgi-bin/carddisp.pl?gene=BAG1
EIF5A	Eukaryotic Translation Initiation Factor 5A	Protein Coding	P63241	56	GC17P007306	1.17265176773071	https://www.genecards.org/cgi-bin/carddisp.pl?gene=EIF5A
NOX4	NADPH Oxidase 4	Protein Coding	Q9NPH5	56	GC11M089324	1.17265176773071	https://www.genecards.org/cgi-bin/carddisp.pl?gene=NOX4
SERPINB4	Serpin Family B Member 4	Protein Coding	P48594	48	GC18M063637	1.17265176773071	https://www.genecards.org/cgi-bin/carddisp.pl?gene=SERPINB4
PWAR1	Prader Willi/Angelman Region RNA 1	RNA Gene		22	GC15P025135	1.17265176773071	https://www.genecards.org/cgi-bin/carddisp.pl?gene=PWAR1
HDAC6	Histone Deacetylase 6	Protein Coding	Q9UBN7	66	GC0XP048801	1.15080046653748	https://www.genecards.org/cgi-bin/carddisp.pl?gene=HDAC6
HMGB1	High Mobility Group Box 1	Protein Coding	P09429	62	GC13M030456	1.15080046653748	https://www.genecards.org/cgi-bin/carddisp.pl?gene=HMGB1
SQSTM1	Sequestosome 1	Protein Coding	Q13501	62	GC05P179806	1.15080046653748	https://www.genecards.org/cgi-bin/carddisp.pl?gene=SQSTM1
FKBP1A	FKBP Prolyl Isomerase 1A	Protein Coding	P62942	61	GC20M001369	1.15080046653748	https://www.genecards.org/cgi-bin/carddisp.pl?gene=FKBP1A
KIF1A	Kinesin Family Member 1A	Protein Coding	Q12756	56	GC02M240713	1.15080046653748	https://www.genecards.org/cgi-bin/carddisp.pl?gene=KIF1A
CRABP2	Cellular Retinoic Acid Binding Protein 2	Protein Coding	P29373	55	GC01M166395	1.15080046653748	https://www.genecards.org/cgi-bin/carddisp.pl?gene=CRABP2
SERPINB3	Serpin Family B Member 3	Protein Coding	P29508	52	GC18M063655	1.15080046653748	https://www.genecards.org/cgi-bin/carddisp.pl?gene=SERPINB3
DSC1	Desmocollin 1	Protein Coding	Q08554	50	GC18M031129	1.15080046653748	https://www.genecards.org/cgi-bin/carddisp.pl?gene=DSC1
GINS2	GINS Complex Subunit 2	Protein Coding	Q9Y248	47	GC16M085676	1.15080046653748	https://www.genecards.org/cgi-bin/carddisp.pl?gene=GINS2
BANCR	BRAF-Activated Non-Protein Coding RNA	RNA Gene		21	GC09M069296	1.15080046653748	https://www.genecards.org/cgi-bin/carddisp.pl?gene=BANCR
PTCH1	Patched 1	Protein Coding	Q13635	64	GC09M095442	1.12769746780396	https://www.genecards.org/cgi-bin/carddisp.pl?gene=PTCH1
ALDH1A3	Aldehyde Dehydrogenase 1 Family Member A3	Protein Coding	P47895	59	GC15P185363	1.12769746780396	https://www.genecards.org/cgi-bin/carddisp.pl?gene=ALDH1A3
GPC1	Glypican 1	Protein Coding	P35052	56	GC02P240435	1.12769746780396	https://www.genecards.org/cgi-bin/carddisp.pl?gene=GPC1
TRIM21	Tripartite Motif Containing 21	Protein Coding	P19474	56	GC11M004384	1.12769746780396	https://www.genecards.org/cgi-bin/carddisp.pl?gene=TRIM21
GOLM1	Golgi Membrane Protein 1	Protein Coding	Q8NBJ4	53	GC09M086026	1.12769746780396	https://www.genecards.org/cgi-bin/carddisp.pl?gene=GOLM1
RANBP17	RAN Binding Protein 17	Protein Coding	Q9H2T7	49	GC05P170861	1.12769746780396	https://www.genecards.org/cgi-bin/carddisp.pl?gene=RANBP17
HOXC10	Homeobox C10	Protein Coding	Q9NYD6	45	GC12P069771	1.12769746780396	https://www.genecards.org/cgi-bin/carddisp.pl?gene=HOXC10
FOXD1	Forkhead Box D1	Protein Coding	Q16676	44	GC05M073444	1.12769746780396	https://www.genecards.org/cgi-bin/carddisp.pl?gene=FOXD1
CYRIB	CYFIP Related Rac1 Interactor B	Protein Coding	Q9NUQ9	43	GC08M137226	1.12769746780396	https://www.genecards.org/cgi-bin/carddisp.pl?gene=CYRIB
BTK	Bruton Tyrosine Kinase	Protein Coding	Q06187	67	GC0XM101349	1.10309946537018	https://www.genecards.org/cgi-bin/carddisp.pl?gene=BTK
PPARG	Peroxisome Proliferator Activated Receptor Gamma	Protein Coding	P37231	66	GC03P012287	1.10309946537018	https://www.genecards.org/cgi-bin/carddisp.pl?gene=PPARG
CSPG4	Chondroitin Sulfate Proteoglycan 4	Protein Coding	Q6UVK1	60	GC15M075674	1.10309946537018	https://www.genecards.org/cgi-bin/carddisp.pl?gene=CSPG4
HLA-G	Major Histocompatibility Complex, Class I, G	Protein Coding	P17693	57	GC06P173032	1.10309946537018	https://www.genecards.org/cgi-bin/carddisp.pl?gene=HLA-G
PPARA	Peroxisome Proliferator Activated Receptor Alpha	Protein Coding	Q07869	57	GC22P046150	1.10309946537018	https://www.genecards.org/cgi-bin/carddisp.pl?gene=PPARA
USP14	Ubiquitin Specific Peptidase 14	Protein Coding	P54578	57	GC18P000158	1.10309946537018	https://www.genecards.org/cgi-bin/carddisp.pl?gene=USP14
PFKFB3	6-Phosphofructo-2-Kinase/Fructose-2,6-Biphosphatase 3	Protein Coding	Q16875	56	GC10P006144	1.10309946537018	https://www.genecards.org/cgi-bin/carddisp.pl?gene=PFKFB3
SDC2	Syndecan 2	Protein Coding	P34741	56	GC08P096499	1.10309946537018	https://www.genecards.org/cgi-bin/carddisp.pl?gene=SDC2
MT2A	Metallothionein 2A	Protein Coding	P02795	55	GC16P113711	1.10309946537018	https://www.genecards.org/cgi-bin/carddisp.pl?gene=MT2A
HOXD10	Homeobox D10	Protein Coding	P28358	49	GC02P176108	1.10309946537018	https://www.genecards.org/cgi-bin/carddisp.pl?gene=HOXD10
PTENP1	Phosphatase And Tensin Homolog Pseudogene 1	Pseudogene		26	GC09M033673	1.10309946537018	https://www.genecards.org/cgi-bin/carddisp.pl?gene=PTENP1
IL17RA	Interleukin 17 Receptor A	Protein Coding	Q96F46	60	GC22P086205	1.07667207717896	https://www.genecards.org/cgi-bin/carddisp.pl?gene=IL17RA
PRMT5	Protein Arginine Methyltransferase 5	Protein Coding	O14744	60	GC14M022920	1.07667207717896	https://www.genecards.org/cgi-bin/carddisp.pl?gene=PRMT5
CTNND1	Catenin Delta 1	Protein Coding	O60716	59	GC11P059294	1.07667207717896	https://www.genecards.org/cgi-bin/carddisp.pl?gene=CTNND1
FUT6	Fucosyltransferase 6	Protein Coding	P51993	54	GC19M005830	1.07667207717896	https://www.genecards.org/cgi-bin/carddisp.pl?gene=FUT6
DTX1	Deltex E3 Ubiquitin Ligase 1	Protein Coding	Q86Y01	51	GC12P113056	1.07667207717896	https://www.genecards.org/cgi-bin/carddisp.pl?gene=DTX1
CHAC1	ChaC Glutathione Specific Gamma-Glutamylcyclotransferase 1	Protein Coding	Q9BUX1	49	GC15P040952	1.07667207717896	https://www.genecards.org/cgi-bin/carddisp.pl?gene=CHAC1
LYPD3	LY6/PLAUR Domain Containing 3	Protein Coding	O95274	47	GC19M043460	1.07667207717896	https://www.genecards.org/cgi-bin/carddisp.pl?gene=LYPD3
TUT7	Terminal Uridylyl Transferase 7	Protein Coding	Q5VYS8	47	GC09M119669	1.07667207717896	https://www.genecards.org/cgi-bin/carddisp.pl?gene=TUT7
HOXA-AS2	HOXA Cluster Antisense RNA 2	RNA Gene		27	GC07P027107	1.07667207717896	https://www.genecards.org/cgi-bin/carddisp.pl?gene=HOXA-AS2
HOXA-AS3	HOXA Cluster Antisense RNA 3	RNA Gene		25	GC07P027129	1.07667207717896	https://www.genecards.org/cgi-bin/carddisp.pl?gene=HOXA-AS3
MIR488	MicroRNA 488	RNA Gene		24	GC01M177029	1.07667207717896	https://www.genecards.org/cgi-bin/carddisp.pl?gene=MIR488
MIR1251	MicroRNA 1251	RNA Gene		21	GC12P097491	1.07667207717896	https://www.genecards.org/cgi-bin/carddisp.pl?gene=MIR1251
MIR1910	MicroRNA 1910	RNA Gene		18	GC16M085742	1.07667207717896	https://www.genecards.org/cgi-bin/carddisp.pl?gene=MIR1910
MIR1305	MicroRNA 1305	RNA Gene		16	GC04P182169	1.07667207717896	https://www.genecards.org/cgi-bin/carddisp.pl?gene=MIR1305
MIR1265	MicroRNA 1265	RNA Gene		15	GC10P014436	1.07667207717896	https://www.genecards.org/cgi-bin/carddisp.pl?gene=MIR1265
MIR1912	MicroRNA 1912	RNA Gene		14	GC0XP114651	1.07667207717896	https://www.genecards.org/cgi-bin/carddisp.pl?gene=MIR1912
LINC01475	Long Intergenic Non-Protein Coding RNA 1475	RNA Gene		13	GC10M099526	1.07667207717896	https://www.genecards.org/cgi-bin/carddisp.pl?gene=LINC01475
MIR31HG	MIR31 Host Gene	RNA Gene		26	GC09M022281	1.06026518344879	https://www.genecards.org/cgi-bin/carddisp.pl?gene=MIR31HG
CALCA	Calcitonin Related Polypeptide Alpha	Protein Coding	P06881	57	GC11M014966	1.04793405532837	https://www.genecards.org/cgi-bin/carddisp.pl?gene=CALCA
OLFM4	Olfactomedin 4	Protein Coding	Q6UX06	49	GC13P053028	1.04793405532837	https://www.genecards.org/cgi-bin/carddisp.pl?gene=OLFM4
NR2F6	Nuclear Receptor Subfamily 2 Group F Member 6	Protein Coding	P10588	47	GC19M017231	1.04793405532837	https://www.genecards.org/cgi-bin/carddisp.pl?gene=NR2F6
LINC00511	Long Intergenic Non-Protein Coding RNA 511	RNA Gene		26	GC17M095079	1.04793405532837	https://www.genecards.org/cgi-bin/carddisp.pl?gene=LINC00511
MIR3689F	MicroRNA 3689f	RNA Gene		15	GC09M135930	1.04793405532837	https://www.genecards.org/cgi-bin/carddisp.pl?gene=MIR3689F
CYP2E1	Cytochrome P450 Family 2 Subfamily E Member 1	Protein Coding	P05181	59	GC10P133520	1.04302394390106	https://www.genecards.org/cgi-bin/carddisp.pl?gene=CYP2E1
MIR206	MicroRNA 206	RNA Gene		29	GC06P052144	1.03429555892944	https://www.genecards.org/cgi-bin/carddisp.pl?gene=MIR206
MIR199B	MicroRNA 199b	RNA Gene		28	GC09M128244	1.03429555892944	https://www.genecards.org/cgi-bin/carddisp.pl?gene=MIR199B
ALPL	Alkaline Phosphatase, Biomineralization Associated	Protein Coding	P05186	63	GC01P021508	1.01614665985107	https://www.genecards.org/cgi-bin/carddisp.pl?gene=ALPL
USP7	Ubiquitin Specific Peptidase 7	Protein Coding	Q93009	62	GC16M008892	1.01614665985107	https://www.genecards.org/cgi-bin/carddisp.pl?gene=USP7
ATF4	Activating Transcription Factor 4	Protein Coding	P18848	60	GC22P039519	1.01614665985107	https://www.genecards.org/cgi-bin/carddisp.pl?gene=ATF4
CDK9	Cyclin Dependent Kinase 9	Protein Coding	P50750	60	GC09P149740	1.01614665985107	https://www.genecards.org/cgi-bin/carddisp.pl?gene=CDK9
DDB2	Damage Specific DNA Binding Protein 2	Protein Coding	Q92466	59	GC11P048687	1.01614665985107	https://www.genecards.org/cgi-bin/carddisp.pl?gene=DDB2
CKAP5	Cytoskeleton Associated Protein 5	Protein Coding	Q14008	54	GC11M136223	1.01614665985107	https://www.genecards.org/cgi-bin/carddisp.pl?gene=CKAP5
HHIP	Hedgehog Interacting Protein	Protein Coding	Q96QV1	52	GC04P144645	1.01614665985107	https://www.genecards.org/cgi-bin/carddisp.pl?gene=HHIP
TEAD4	TEA Domain Transcription Factor 4	Protein Coding	Q15561	50	GC12P002959	1.01614665985107	https://www.genecards.org/cgi-bin/carddisp.pl?gene=TEAD4
CHAF1A	Chromatin Assembly Factor 1 Subunit A	Protein Coding	Q13111	48	GC19P004402	1.01614665985107	https://www.genecards.org/cgi-bin/carddisp.pl?gene=CHAF1A
CD40LG	CD40 Ligand	Protein Coding	P29965	63	GC0XP136649	0.980066239833832	https://www.genecards.org/cgi-bin/carddisp.pl?gene=CD40LG
DLL4	Delta Like Canonical Notch Ligand 4	Protein Coding	Q9NR61	60	GC15P040929	0.980066239833832	https://www.genecards.org/cgi-bin/carddisp.pl?gene=DLL4
CDK19	Cyclin Dependent Kinase 19	Protein Coding	Q9BWU1	57	GC06M110609	0.980066239833832	https://www.genecards.org/cgi-bin/carddisp.pl?gene=CDK19
KCNIP4-IT1	KCNIP4 Intronic Transcript 1	RNA Gene		13	GC04M021845	0.980066239833832	https://www.genecards.org/cgi-bin/carddisp.pl?gene=KCNIP4-IT1
PRH1-PRR4	PRH1-PRR4 Readthrough	RNA Gene		10	GC12M034559	0.980066239833832	https://www.genecards.org/cgi-bin/carddisp.pl?gene=PRH1-PRR4
MYOSLID	Myocardin-Induced Smooth Muscle LncRNA, Inducer Of Differentiation	RNA Gene		15	GC02P207470	0.971002399921417	https://www.genecards.org/cgi-bin/carddisp.pl?gene=MYOSLID
BDNF-AS	BDNF Antisense RNA	RNA Gene		31	GC11P027466	0.952146232128143	https://www.genecards.org/cgi-bin/carddisp.pl?gene=BDNF-AS
LOXL2	Lysyl Oxidase Like 2	Protein Coding	Q9Y4K0	59	GC08M023296	0.94257664680481	https://www.genecards.org/cgi-bin/carddisp.pl?gene=LOXL2
XRCC3	X-Ray Repair Cross Complementing 3	Protein Coding	O43542	56	GC14M103697	0.94257664680481	https://www.genecards.org/cgi-bin/carddisp.pl?gene=XRCC3
SIX3	SIX Homeobox 3	Protein Coding	O95343	54	GC02P044941	0.937268257141113	https://www.genecards.org/cgi-bin/carddisp.pl?gene=SIX3
ERCC2	ERCC Excision Repair 2, TFIIH Core Complex Helicase Subunit	Protein Coding	P18074	61	GC19M045349	0.932908952236176	https://www.genecards.org/cgi-bin/carddisp.pl?gene=ERCC2
CYP1B1	Cytochrome P450 Family 1 Subfamily B Member 1	Protein Coding	Q16678	61	GC02M038066	0.903285205364227	https://www.genecards.org/cgi-bin/carddisp.pl?gene=CYP1B1
TUG1	Taurine Up-Regulated 1	Protein Coding	A0A6I8PU40	33	GC22P030969	0.893192291259766	https://www.genecards.org/cgi-bin/carddisp.pl?gene=TUG1
DKK3	Dickkopf WNT Signaling Pathway Inhibitor 3	Protein Coding	Q9UBP4	53	GC11M014375	0.882984042167664	https://www.genecards.org/cgi-bin/carddisp.pl?gene=DKK3
DDX3X	DEAD-Box Helicase 3 X-Linked	Protein Coding	O00571	62	GC0XP041333	0.881492793560028	https://www.genecards.org/cgi-bin/carddisp.pl?gene=DDX3X
BUB1	BUB1 Mitotic Checkpoint Serine/Threonine Kinase	Protein Coding	O43683	61	GC02M110637	0.881492793560028	https://www.genecards.org/cgi-bin/carddisp.pl?gene=BUB1
ATP6V1A	ATPase H+ Transporting V1 Subunit A	Protein Coding	P38606	59	GC03P113811	0.881492793560028	https://www.genecards.org/cgi-bin/carddisp.pl?gene=ATP6V1A
FGF7	Fibroblast Growth Factor 7	Protein Coding	P21781	56	GC15P049423	0.881492793560028	https://www.genecards.org/cgi-bin/carddisp.pl?gene=FGF7
EWSAT1	Ewing Sarcoma Associated Transcript 1	RNA Gene		27	GC15P184622	0.881492793560028	https://www.genecards.org/cgi-bin/carddisp.pl?gene=EWSAT1
ERCC6L2-AS1	ERCC6L2 Antisense RNA 1	RNA Gene	Q8WZB0	23	GC09M095758	0.881492793560028	https://www.genecards.org/cgi-bin/carddisp.pl?gene=ERCC6L2-AS1
LINC00158	Long Intergenic Non-Protein Coding RNA 158	RNA Gene	P58513	21	GC21M025385	0.881492793560028	https://www.genecards.org/cgi-bin/carddisp.pl?gene=LINC00158
LINC00426	Long Intergenic Non-Protein Coding RNA 426	RNA Gene		21	GC13M030610	0.881492793560028	https://www.genecards.org/cgi-bin/carddisp.pl?gene=LINC00426
PRDM10-DT	PRDM10 Divergent Transcript	RNA Gene	Q96N53	21	GC11P130001	0.881492793560028	https://www.genecards.org/cgi-bin/carddisp.pl?gene=PRDM10-DT
KTN1-AS1	KTN1 Antisense RNA 1	RNA Gene	Q86SY8	20	GC14M055754	0.851625442504883	https://www.genecards.org/cgi-bin/carddisp.pl?gene=KTN1-AS1
ERCC4	ERCC Excision Repair 4, Endonuclease Catalytic Subunit	Protein Coding	Q92889	59	GC16P013920	0.840912759304047	https://www.genecards.org/cgi-bin/carddisp.pl?gene=ERCC4
TRIM24	Tripartite Motif Containing 24	Protein Coding	O15164	57	GC07P138460	0.840912759304047	https://www.genecards.org/cgi-bin/carddisp.pl?gene=TRIM24
SOD2-OT1	SOD2 Overlapping Transcript 1	RNA Gene		20	GC06M159772	0.840912759304047	https://www.genecards.org/cgi-bin/carddisp.pl?gene=SOD2-OT1
SNORD15A	Small Nucleolar RNA, C/D Box 15A	RNA Gene		25	GC11P075400	0.819067120552063	https://www.genecards.org/cgi-bin/carddisp.pl?gene=SNORD15A
MUTYH	MutY DNA Glycosylase	Protein Coding	Q9UIF7	58	GC01M045329	0.807922840118408	https://www.genecards.org/cgi-bin/carddisp.pl?gene=MUTYH
SERPINE1	Serpin Family E Member 1	Protein Coding	P05121	64	GC07P101127	0.796622693538666	https://www.genecards.org/cgi-bin/carddisp.pl?gene=SERPINE1
MIR381	MicroRNA 381	RNA Gene		27	GC14P120235	0.796622693538666	https://www.genecards.org/cgi-bin/carddisp.pl?gene=MIR381
HBEGF	Heparin Binding EGF Like Growth Factor	Protein Coding	Q99075	57	GC05M140332	0.785159885883331	https://www.genecards.org/cgi-bin/carddisp.pl?gene=HBEGF
HP	Haptoglobin	Protein Coding	P00738	59	GC16P114216	0.773527204990387	https://www.genecards.org/cgi-bin/carddisp.pl?gene=HP
LY6K	Lymphocyte Antigen 6 Family Member K	Protein Coding	Q17RY6	47	GC08P142700	0.773527204990387	https://www.genecards.org/cgi-bin/carddisp.pl?gene=LY6K
PCAT1	Prostate Cancer Associated Transcript 1	RNA Gene		26	GC08P126553	0.773527204990387	https://www.genecards.org/cgi-bin/carddisp.pl?gene=PCAT1
NOS2	Nitric Oxide Synthase 2	Protein Coding	P35228	62	GC17M027756	0.761716961860657	https://www.genecards.org/cgi-bin/carddisp.pl?gene=NOS2
GALR1	Galanin Receptor 1	Protein Coding	P47211	54	GC18P077695	0.761716961860657	https://www.genecards.org/cgi-bin/carddisp.pl?gene=GALR1
MIR3928	MicroRNA 3928	RNA Gene		14	GC22M031160	0.761716961860657	https://www.genecards.org/cgi-bin/carddisp.pl?gene=MIR3928
BIRC2	Baculoviral IAP Repeat Containing 2	Protein Coding	Q13490	61	GC11P102347	0.749720692634583	https://www.genecards.org/cgi-bin/carddisp.pl?gene=BIRC2
BRD4	Bromodomain Containing 4	Protein Coding	O60885	60	GC19M104518	0.749720692634583	https://www.genecards.org/cgi-bin/carddisp.pl?gene=BRD4
SCARNA5	Small Cajal Body-Specific RNA 5	RNA Gene		28	GC02P233275	0.749720692634583	https://www.genecards.org/cgi-bin/carddisp.pl?gene=SCARNA5
CALR	Calreticulin	Protein Coding	P27797	64	GC19P012938	0.746838986873627	https://www.genecards.org/cgi-bin/carddisp.pl?gene=CALR
PFN1	Profilin 1	Protein Coding	P07737	59	GC17M004945	0.746838986873627	https://www.genecards.org/cgi-bin/carddisp.pl?gene=PFN1
MTR	5-Methyltetrahydrofolate-Homocysteine Methyltransferase	Protein Coding	Q99707	61	GC01P236795	0.737529277801514	https://www.genecards.org/cgi-bin/carddisp.pl?gene=MTR
CYP2D6	Cytochrome P450 Family 2 Subfamily D Member 6 (Gene/Pseudogene)	Protein Coding	P10635	60	GC22M042126	0.737529277801514	https://www.genecards.org/cgi-bin/carddisp.pl?gene=CYP2D6
MKI67	Marker Of Proliferation Ki-67	Protein Coding	P46013	57	GC10M128096	0.737529277801514	https://www.genecards.org/cgi-bin/carddisp.pl?gene=MKI67
DLEU1	Deleted In Lymphocytic Leukemia 1	RNA Gene	O43261	36	GC13P051533	0.737529277801514	https://www.genecards.org/cgi-bin/carddisp.pl?gene=DLEU1
MIR205HG	MIR205 Host Gene	RNA Gene		19	GC01P210479	0.737529277801514	https://www.genecards.org/cgi-bin/carddisp.pl?gene=MIR205HG
MST1R	Macrophage Stimulating 1 Receptor	Protein Coding	Q04912	62	GC03M054540	0.725132942199707	https://www.genecards.org/cgi-bin/carddisp.pl?gene=MST1R
CRYAB	Crystallin Alpha B	Protein Coding	P02511	59	GC11M111908	0.725132942199707	https://www.genecards.org/cgi-bin/carddisp.pl?gene=CRYAB
MTHFR	Methylenetetrahydrofolate Reductase	Protein Coding	P42898	61	GC01M011785	0.712520956993103	https://www.genecards.org/cgi-bin/carddisp.pl?gene=MTHFR
MMP7	Matrix Metallopeptidase 7	Protein Coding	P09237	60	GC11M137186	0.712520956993103	https://www.genecards.org/cgi-bin/carddisp.pl?gene=MMP7
SEMA4D	Semaphorin 4D	Protein Coding	Q92854	59	GC09M089360	0.712520956993103	https://www.genecards.org/cgi-bin/carddisp.pl?gene=SEMA4D
FAS	Fas Cell Surface Death Receptor	Protein Coding	P25445	64	GC10P120086	0.69968169927597	https://www.genecards.org/cgi-bin/carddisp.pl?gene=FAS
TLR4	Toll Like Receptor 4	Protein Coding	O00206	64	GC09P117704	0.69968169927597	https://www.genecards.org/cgi-bin/carddisp.pl?gene=TLR4
PLCG1	Phospholipase C Gamma 1	Protein Coding	P19174	63	GC20P041136	0.69968169927597	https://www.genecards.org/cgi-bin/carddisp.pl?gene=PLCG1
BRIP1	BRCA1 Interacting DNA Helicase 1	Protein Coding	Q9BX63	62	GC17M061679	0.69968169927597	https://www.genecards.org/cgi-bin/carddisp.pl?gene=BRIP1
MIR1-1	MicroRNA 1-1	RNA Gene		25	GC20P068636	0.686602413654327	https://www.genecards.org/cgi-bin/carddisp.pl?gene=MIR1-1
IGF1	Insulin Like Growth Factor 1	Protein Coding	P05019	61	GC12M102395	0.673269033432007	https://www.genecards.org/cgi-bin/carddisp.pl?gene=IGF1
BIRC3	Baculoviral IAP Repeat Containing 3	Protein Coding	Q13489	60	GC11P102317	0.673269033432007	https://www.genecards.org/cgi-bin/carddisp.pl?gene=BIRC3
XRCC5	X-Ray Repair Cross Complementing 5	Protein Coding	P13010	57	GC02P216107	0.673269033432007	https://www.genecards.org/cgi-bin/carddisp.pl?gene=XRCC5
ANGPTL4	Angiopoietin Like 4	Protein Coding	Q9BY76	56	GC19P008363	0.673269033432007	https://www.genecards.org/cgi-bin/carddisp.pl?gene=ANGPTL4
EPO	Erythropoietin	Protein Coding	P01588	55	GC07P100720	0.673269033432007	https://www.genecards.org/cgi-bin/carddisp.pl?gene=EPO
SFTA1P	Surfactant Associated 1, LncRNA	Pseudogene		23	GC10M010784	0.673269033432007	https://www.genecards.org/cgi-bin/carddisp.pl?gene=SFTA1P
FOS	Fos Proto-Oncogene, AP-1 Transcription Factor Subunit	Protein Coding	P01100	64	GC14P075278	0.659666240215302	https://www.genecards.org/cgi-bin/carddisp.pl?gene=FOS
IGFBP3	Insulin Like Growth Factor Binding Protein 3	Protein Coding	P17936	59	GC07M045912	0.659666240215302	https://www.genecards.org/cgi-bin/carddisp.pl?gene=IGFBP3
MIR17HG	MiR-17-92a-1 Cluster Host Gene	RNA Gene	Q75NE6	36	GC13P091347	0.659666240215302	https://www.genecards.org/cgi-bin/carddisp.pl?gene=MIR17HG
LINC01614	Long Intergenic Non-Protein Coding RNA 1614	RNA Gene		19	GC02P215551	0.659666240215302	https://www.genecards.org/cgi-bin/carddisp.pl?gene=LINC01614
PIM1	Pim-1 Proto-Oncogene, Serine/Threonine Kinase	Protein Coding	P11309	62	GC06P173215	0.645776987075806	https://www.genecards.org/cgi-bin/carddisp.pl?gene=PIM1
CYP1A2	Cytochrome P450 Family 1 Subfamily A Member 2	Protein Coding	P05177	59	GC15P074748	0.645776987075806	https://www.genecards.org/cgi-bin/carddisp.pl?gene=CYP1A2
HLA-A	Major Histocompatibility Complex, Class I, A	Protein Coding	P04439	59	GC06P173041	0.645776987075806	https://www.genecards.org/cgi-bin/carddisp.pl?gene=HLA-A
PXN	Paxillin	Protein Coding	P49023	59	GC12M120210	0.645776987075806	https://www.genecards.org/cgi-bin/carddisp.pl?gene=PXN
EHMT2	Euchromatic Histone Lysine Methyltransferase 2	Protein Coding	Q96KQ7	58	GC06M031879	0.645776987075806	https://www.genecards.org/cgi-bin/carddisp.pl?gene=EHMT2
GALR2	Galanin Receptor 2	Protein Coding	O43603	53	GC17P145233	0.645776987075806	https://www.genecards.org/cgi-bin/carddisp.pl?gene=GALR2
JUNB	JunB Proto-Oncogene, AP-1 Transcription Factor Subunit	Protein Coding	P17275	53	GC19P012791	0.645776987075806	https://www.genecards.org/cgi-bin/carddisp.pl?gene=JUNB
MIR379	MicroRNA 379	RNA Gene		26	GC14P120233	0.645776987075806	https://www.genecards.org/cgi-bin/carddisp.pl?gene=MIR379
MIR451A	MicroRNA 451a	RNA Gene		25	GC17M028861	0.645776987075806	https://www.genecards.org/cgi-bin/carddisp.pl?gene=MIR451A
NQO1	NAD(P)H Quinone Dehydrogenase 1	Protein Coding	P15559	61	GC16M069706	0.631582319736481	https://www.genecards.org/cgi-bin/carddisp.pl?gene=NQO1
PRKCE	Protein Kinase C Epsilon	Protein Coding	Q02156	61	GC02P045651	0.631582319736481	https://www.genecards.org/cgi-bin/carddisp.pl?gene=PRKCE
XRCC6	X-Ray Repair Cross Complementing 6	Protein Coding	P12956	58	GC22P087042	0.631582319736481	https://www.genecards.org/cgi-bin/carddisp.pl?gene=XRCC6
DKK1	Dickkopf WNT Signaling Pathway Inhibitor 1	Protein Coding	O94907	57	GC10P052314	0.631582319736481	https://www.genecards.org/cgi-bin/carddisp.pl?gene=DKK1
SLC7A5	Solute Carrier Family 7 Member 5	Protein Coding	Q01650	57	GC16M087830	0.631582319736481	https://www.genecards.org/cgi-bin/carddisp.pl?gene=SLC7A5
UBE2C	Ubiquitin Conjugating Enzyme E2 C	Protein Coding	O00762	56	GC20P045812	0.631582319736481	https://www.genecards.org/cgi-bin/carddisp.pl?gene=UBE2C
PLEK2	Pleckstrin 2	Protein Coding	Q9NYT0	49	GC14M067386	0.631582319736481	https://www.genecards.org/cgi-bin/carddisp.pl?gene=PLEK2
MIR508	MicroRNA 508	RNA Gene		24	GC0XM147236	0.631582319736481	https://www.genecards.org/cgi-bin/carddisp.pl?gene=MIR508
IL18	Interleukin 18	Protein Coding	Q14116	57	GC11M112143	0.617061257362366	https://www.genecards.org/cgi-bin/carddisp.pl?gene=IL18
RHOC	Ras Homolog Family Member C	Protein Coding	P08134	54	GC01M112701	0.617061257362366	https://www.genecards.org/cgi-bin/carddisp.pl?gene=RHOC
STC2	Stanniocalcin 2	Protein Coding	O76061	53	GC05M173314	0.617061257362366	https://www.genecards.org/cgi-bin/carddisp.pl?gene=STC2
MIAT	Myocardial Infarction Associated Transcript	RNA Gene		33	GC22P026646	0.617061257362366	https://www.genecards.org/cgi-bin/carddisp.pl?gene=MIAT
PANCR	PITX2 Adjacent Non-Coding RNA	RNA Gene		15	GC04M110522	0.617061257362366	https://www.genecards.org/cgi-bin/carddisp.pl?gene=PANCR
MIR3178	MicroRNA 3178	RNA Gene		14	GC16M002531	0.617061257362366	https://www.genecards.org/cgi-bin/carddisp.pl?gene=MIR3178
RPS6KA3	Ribosomal Protein S6 Kinase A3	Protein Coding	P51812	66	GC0XM020149	0.602190136909485	https://www.genecards.org/cgi-bin/carddisp.pl?gene=RPS6KA3
STK11	Serine/Threonine Kinase 11	Protein Coding	Q15831	63	GC19P001177	0.602190136909485	https://www.genecards.org/cgi-bin/carddisp.pl?gene=STK11
CCND2	Cyclin D2	Protein Coding	P30279	61	GC12P068218	0.602190136909485	https://www.genecards.org/cgi-bin/carddisp.pl?gene=CCND2
EIF4EBP1	Eukaryotic Translation Initiation Factor 4E Binding Protein 1	Protein Coding	Q13541	59	GC08P041341	0.602190136909485	https://www.genecards.org/cgi-bin/carddisp.pl?gene=EIF4EBP1
PTHLH	Parathyroid Hormone Like Hormone	Protein Coding	P12272	59	GC12M034778	0.602190136909485	https://www.genecards.org/cgi-bin/carddisp.pl?gene=PTHLH
CYP2C19	Cytochrome P450 Family 2 Subfamily C Member 19	Protein Coding	P33261	58	GC10P094762	0.602190136909485	https://www.genecards.org/cgi-bin/carddisp.pl?gene=CYP2C19
FANCM	FA Complementation Group M	Protein Coding	Q8IYD8	55	GC14P045135	0.602190136909485	https://www.genecards.org/cgi-bin/carddisp.pl?gene=FANCM
IFI16	Interferon Gamma Inducible Protein 16	Protein Coding	Q16666	55	GC01P158999	0.602190136909485	https://www.genecards.org/cgi-bin/carddisp.pl?gene=IFI16
SLPI	Secretory Leukocyte Peptidase Inhibitor	Protein Coding	P03973	53	GC20M045252	0.602190136909485	https://www.genecards.org/cgi-bin/carddisp.pl?gene=SLPI
KLK10	Kallikrein Related Peptidase 10	Protein Coding	O43240	52	GC19M051012	0.602190136909485	https://www.genecards.org/cgi-bin/carddisp.pl?gene=KLK10
SLC23A2	Solute Carrier Family 23 Member 2	Protein Coding	Q9UGH3	52	GC20M004852	0.602190136909485	https://www.genecards.org/cgi-bin/carddisp.pl?gene=SLC23A2
PPFIA1	PTPRF Interacting Protein Alpha 1	Protein Coding	Q13136	49	GC11P070270	0.602190136909485	https://www.genecards.org/cgi-bin/carddisp.pl?gene=PPFIA1
ZFP36	ZFP36 Ring Finger Protein	Protein Coding	P26651	49	GC19P039406	0.602190136909485	https://www.genecards.org/cgi-bin/carddisp.pl?gene=ZFP36
MIR499A	MicroRNA 499a	RNA Gene		30	GC20P034990	0.602190136909485	https://www.genecards.org/cgi-bin/carddisp.pl?gene=MIR499A
LINC01405	Long Intergenic Non-Protein Coding RNA 1405	RNA Gene		23	GC12P111000	0.602190136909485	https://www.genecards.org/cgi-bin/carddisp.pl?gene=LINC01405
MIR4443	MicroRNA 4443	RNA Gene		12	GC03P063158	0.602190136909485	https://www.genecards.org/cgi-bin/carddisp.pl?gene=MIR4443
PRDX1	Peroxiredoxin 1	Protein Coding	Q06830	63	GC01M045861	0.586942315101624	https://www.genecards.org/cgi-bin/carddisp.pl?gene=PRDX1
MAPK8	Mitogen-Activated Protein Kinase 8	Protein Coding	P45983	62	GC10P048306	0.586942315101624	https://www.genecards.org/cgi-bin/carddisp.pl?gene=MAPK8
HSPA5	Heat Shock Protein Family A (Hsp70) Member 5	Protein Coding	P11021	61	GC09M125234	0.586942315101624	https://www.genecards.org/cgi-bin/carddisp.pl?gene=HSPA5
GPNMB	Glycoprotein Nmb	Protein Coding	Q14956	56	GC07P024607	0.586942315101624	https://www.genecards.org/cgi-bin/carddisp.pl?gene=GPNMB
MMP11	Matrix Metallopeptidase 11	Protein Coding	P24347	56	GC22P023768	0.586942315101624	https://www.genecards.org/cgi-bin/carddisp.pl?gene=MMP11
DNAJA3	DnaJ Heat Shock Protein Family (Hsp40) Member A3	Protein Coding	Q96EY1	50	GC16P004425	0.586942315101624	https://www.genecards.org/cgi-bin/carddisp.pl?gene=DNAJA3
MIR25	MicroRNA 25	RNA Gene		29	GC07M100093	0.586942315101624	https://www.genecards.org/cgi-bin/carddisp.pl?gene=MIR25
MIR203A	MicroRNA 203a	RNA Gene		28	GC14P119277	0.586942315101624	https://www.genecards.org/cgi-bin/carddisp.pl?gene=MIR203A
LINC00964	Long Intergenic Non-Protein Coding RNA 964	RNA Gene		16	GC08P124825	0.586942315101624	https://www.genecards.org/cgi-bin/carddisp.pl?gene=LINC00964
LINC02454	Long Intergenic Non-Protein Coding RNA 2454	RNA Gene		14	GC12P065589	0.586942315101624	https://www.genecards.org/cgi-bin/carddisp.pl?gene=LINC02454
LINC02418	Long Intergenic Non-Protein Coding RNA 2418	RNA Gene		12	GC12M130019	0.586942315101624	https://www.genecards.org/cgi-bin/carddisp.pl?gene=LINC02418
RIPK1	Receptor Interacting Serine/Threonine Kinase 1	Protein Coding	Q13546	64	GC06P008764	0.571287751197815	https://www.genecards.org/cgi-bin/carddisp.pl?gene=RIPK1
FADD	Fas Associated Via Death Domain	Protein Coding	Q13158	60	GC11P070203	0.571287751197815	https://www.genecards.org/cgi-bin/carddisp.pl?gene=FADD
HNRNPK	Heterogeneous Nuclear Ribonucleoprotein K	Protein Coding	P61978	59	GC09M119624	0.571287751197815	https://www.genecards.org/cgi-bin/carddisp.pl?gene=HNRNPK
SPHK1	Sphingosine Kinase 1	Protein Coding	Q9NYA1	59	GC17P076376	0.571287751197815	https://www.genecards.org/cgi-bin/carddisp.pl?gene=SPHK1
CCR4	C-C Motif Chemokine Receptor 4	Protein Coding	P51679	57	GC03P032951	0.571287751197815	https://www.genecards.org/cgi-bin/carddisp.pl?gene=CCR4
MTRR	5-Methyltetrahydrofolate-Homocysteine Methyltransferase Reductase	Protein Coding	Q9UBK8	57	GC05P007851	0.571287751197815	https://www.genecards.org/cgi-bin/carddisp.pl?gene=MTRR
NAT1	N-Acetyltransferase 1	Protein Coding	P18440	57	GC08P018183	0.571287751197815	https://www.genecards.org/cgi-bin/carddisp.pl?gene=NAT1
PDPN	Podoplanin	Protein Coding	Q86YL7	54	GC01P013583	0.571287751197815	https://www.genecards.org/cgi-bin/carddisp.pl?gene=PDPN
FANCB	FA Complementation Group B	Protein Coding	Q8NB91	53	GC0XM016024	0.571287751197815	https://www.genecards.org/cgi-bin/carddisp.pl?gene=FANCB
LIMD1	LIM Domain Containing 1	Protein Coding	Q9UGP4	50	GC03P045555	0.571287751197815	https://www.genecards.org/cgi-bin/carddisp.pl?gene=LIMD1
ACTL8	Actin Like 8	Protein Coding	Q9H568	38	GC01P068583	0.571287751197815	https://www.genecards.org/cgi-bin/carddisp.pl?gene=ACTL8
WWTR1-AS1	WWTR1 Antisense RNA 1	RNA Gene		18	GC03P149650	0.571287751197815	https://www.genecards.org/cgi-bin/carddisp.pl?gene=WWTR1-AS1
SIRT1	Sirtuin 1	Protein Coding	Q96EB6	62	GC10P067884	0.555191874504089	https://www.genecards.org/cgi-bin/carddisp.pl?gene=SIRT1
ETS1	ETS Proto-Oncogene 1, Transcription Factor	Protein Coding	P14921	61	GC11M128458	0.555191874504089	https://www.genecards.org/cgi-bin/carddisp.pl?gene=ETS1
ANXA1	Annexin A1	Protein Coding	P04083	60	GC09P073151	0.555191874504089	https://www.genecards.org/cgi-bin/carddisp.pl?gene=ANXA1
RUNX2	RUNX Family Transcription Factor 2	Protein Coding	Q13950	60	GC06P173274	0.555191874504089	https://www.genecards.org/cgi-bin/carddisp.pl?gene=RUNX2
TLR9	Toll Like Receptor 9	Protein Coding	Q9NR96	59	GC03M054638	0.555191874504089	https://www.genecards.org/cgi-bin/carddisp.pl?gene=TLR9
IGF2BP2	Insulin Like Growth Factor 2 MRNA Binding Protein 2	Protein Coding	Q9Y6M1	57	GC03M185643	0.555191874504089	https://www.genecards.org/cgi-bin/carddisp.pl?gene=IGF2BP2
AGO2	Argonaute RISC Catalytic Component 2	Protein Coding	Q9UKV8	56	GC08M141005	0.555191874504089	https://www.genecards.org/cgi-bin/carddisp.pl?gene=AGO2
MDK	Midkine	Protein Coding	P21741	56	GC11P046380	0.555191874504089	https://www.genecards.org/cgi-bin/carddisp.pl?gene=MDK
PPP1R13L	Protein Phosphatase 1 Regulatory Subunit 13 Like	Protein Coding	Q8WUF5	54	GC19M045379	0.555191874504089	https://www.genecards.org/cgi-bin/carddisp.pl?gene=PPP1R13L
YBX1	Y-Box Binding Protein 1	Protein Coding	P67809	53	GC01P042682	0.555191874504089	https://www.genecards.org/cgi-bin/carddisp.pl?gene=YBX1
PES1	Pescadillo Ribosomal Biogenesis Factor 1	Protein Coding	O00541	50	GC22M030576	0.555191874504089	https://www.genecards.org/cgi-bin/carddisp.pl?gene=PES1
GRHL3	Grainyhead Like Transcription Factor 3	Protein Coding	Q8TE85	49	GC01P071205	0.555191874504089	https://www.genecards.org/cgi-bin/carddisp.pl?gene=GRHL3
MIR146A	MicroRNA 146a	RNA Gene		30	GC05P160485	0.555191874504089	https://www.genecards.org/cgi-bin/carddisp.pl?gene=MIR146A
MIR107	MicroRNA 107	RNA Gene		29	GC10M089604	0.555191874504089	https://www.genecards.org/cgi-bin/carddisp.pl?gene=MIR107
LINC01234	Long Intergenic Non-Protein Coding RNA 1234	RNA Gene		25	GC12M113584	0.555191874504089	https://www.genecards.org/cgi-bin/carddisp.pl?gene=LINC01234
ATR	ATR Serine/Threonine Kinase	Protein Coding	Q13535	67	GC03M142449	0.538615226745605	https://www.genecards.org/cgi-bin/carddisp.pl?gene=ATR
ITGB1	Integrin Subunit Beta 1	Protein Coding	P05556	63	GC10M036806	0.538615226745605	https://www.genecards.org/cgi-bin/carddisp.pl?gene=ITGB1
RUNX1	RUNX Family Transcription Factor 1	Protein Coding	Q01196	62	GC21M034787	0.538615226745605	https://www.genecards.org/cgi-bin/carddisp.pl?gene=RUNX1
MSH6	MutS Homolog 6	Protein Coding	P52701	61	GC02P047695	0.538615226745605	https://www.genecards.org/cgi-bin/carddisp.pl?gene=MSH6
HSPA1A	Heat Shock Protein Family A (Hsp70) Member 1A	Protein Coding	P0DMV8	60	GC06P173097	0.538615226745605	https://www.genecards.org/cgi-bin/carddisp.pl?gene=HSPA1A
NGFR	Nerve Growth Factor Receptor	Protein Coding	P08138	60	GC17P049495	0.538615226745605	https://www.genecards.org/cgi-bin/carddisp.pl?gene=NGFR
VHL	Von Hippel-Lindau Tumor Suppressor	Protein Coding	P40337	60	GC03P025565	0.538615226745605	https://www.genecards.org/cgi-bin/carddisp.pl?gene=VHL
CYP2A6	Cytochrome P450 Family 2 Subfamily A Member 6	Protein Coding	P11509	59	GC19M040843	0.538615226745605	https://www.genecards.org/cgi-bin/carddisp.pl?gene=CYP2A6
GAL	Galanin And GMAP Prepropeptide	Protein Coding	P22466	57	GC11P103539	0.538615226745605	https://www.genecards.org/cgi-bin/carddisp.pl?gene=GAL
PALB2	Partner And Localizer Of BRCA2	Protein Coding	Q86YC2	57	GC16M023603	0.538615226745605	https://www.genecards.org/cgi-bin/carddisp.pl?gene=PALB2
RUNX3	RUNX Family Transcription Factor 3	Protein Coding	Q13761	56	GC01M024899	0.538615226745605	https://www.genecards.org/cgi-bin/carddisp.pl?gene=RUNX3
STING1	Stimulator Of Interferon Response CGAMP Interactor 1	Protein Coding	Q86WV6	55	GC05M139499	0.538615226745605	https://www.genecards.org/cgi-bin/carddisp.pl?gene=STING1
F11R	F11 Receptor	Protein Coding	Q9Y624	54	GC01M160995	0.538615226745605	https://www.genecards.org/cgi-bin/carddisp.pl?gene=F11R
FANCI	FA Complementation Group I	Protein Coding	Q9NVI1	54	GC15P089243	0.538615226745605	https://www.genecards.org/cgi-bin/carddisp.pl?gene=FANCI
EREG	Epiregulin	Protein Coding	O14944	53	GC04P074366	0.538615226745605	https://www.genecards.org/cgi-bin/carddisp.pl?gene=EREG
SLX4	SLX4 Structure-Specific Endonuclease Subunit	Protein Coding	Q8IY92	50	GC16M003581	0.538615226745605	https://www.genecards.org/cgi-bin/carddisp.pl?gene=SLX4
AOPEP	Aminopeptidase O (Putative)	Protein Coding	Q8N6M6	49	GC09P105422	0.538615226745605	https://www.genecards.org/cgi-bin/carddisp.pl?gene=AOPEP
MIR196A2	MicroRNA 196a-2	RNA Gene		29	GC12P069775	0.538615226745605	https://www.genecards.org/cgi-bin/carddisp.pl?gene=MIR196A2
ZFAS1	ZNFX1 Antisense RNA 1	RNA Gene		29	GC20P049276	0.538615226745605	https://www.genecards.org/cgi-bin/carddisp.pl?gene=ZFAS1
LINC00467	Long Intergenic Non-Protein Coding RNA 467	RNA Gene		28	GC01P211382	0.538615226745605	https://www.genecards.org/cgi-bin/carddisp.pl?gene=LINC00467
MIR134	MicroRNA 134	RNA Gene		28	GC14P120217	0.538615226745605	https://www.genecards.org/cgi-bin/carddisp.pl?gene=MIR134
HCG18	HLA Complex Group 18	RNA Gene		19	GC06M103258	0.538615226745605	https://www.genecards.org/cgi-bin/carddisp.pl?gene=HCG18
LNCAROD	LncRNA Activating Regulator Of DKK1	RNA Gene		15	GC10M052455	0.538615226745605	https://www.genecards.org/cgi-bin/carddisp.pl?gene=LNCAROD
LINC00370	Long Intergenic Non-Protein Coding RNA 370	RNA Gene		13	GC13P109308	0.538615226745605	https://www.genecards.org/cgi-bin/carddisp.pl?gene=LINC00370
LOC107303338	3p25 FANCD2 Alu-Mediated Recombination Region	Functional Element		12	GC03P025552	0.538615226745605	https://www.genecards.org/cgi-bin/carddisp.pl?gene=LOC107303338
VIM	Vimentin	Protein Coding	P08670	64	GC10P017227	0.521511971950531	https://www.genecards.org/cgi-bin/carddisp.pl?gene=VIM
HPRT1	Hypoxanthine Phosphoribosyltransferase 1	Protein Coding	P00492	61	GC0XP134460	0.521511971950531	https://www.genecards.org/cgi-bin/carddisp.pl?gene=HPRT1
ACSL4	Acyl-CoA Synthetase Long Chain Family Member 4	Protein Coding	O60488	60	GC0XM109624	0.521511971950531	https://www.genecards.org/cgi-bin/carddisp.pl?gene=ACSL4
CCN2	Cellular Communication Network Factor 2	Protein Coding	P29279	59	GC06M131948	0.521511971950531	https://www.genecards.org/cgi-bin/carddisp.pl?gene=CCN2
DCLK1	Doublecortin Like Kinase 1	Protein Coding	O15075	59	GC13M035768	0.521511971950531	https://www.genecards.org/cgi-bin/carddisp.pl?gene=DCLK1
EFNB2	Ephrin B2	Protein Coding	P52799	59	GC13M106489	0.521511971950531	https://www.genecards.org/cgi-bin/carddisp.pl?gene=EFNB2
HPSE	Heparanase	Protein Coding	Q9Y251	57	GC04M083292	0.521511971950531	https://www.genecards.org/cgi-bin/carddisp.pl?gene=HPSE
SENP1	SUMO Specific Peptidase 1	Protein Coding	Q9P0U3	57	GC12M048042	0.521511971950531	https://www.genecards.org/cgi-bin/carddisp.pl?gene=SENP1
IFITM1	Interferon Induced Transmembrane Protein 1	Protein Coding	P13164	53	GC11P015697	0.521511971950531	https://www.genecards.org/cgi-bin/carddisp.pl?gene=IFITM1
S100A7	S100 Calcium Binding Protein A7	Protein Coding	P31151	52	GC01M153457	0.521511971950531	https://www.genecards.org/cgi-bin/carddisp.pl?gene=S100A7
LAMP3	Lysosomal Associated Membrane Protein 3	Protein Coding	Q9UQV4	50	GC03M183122	0.521511971950531	https://www.genecards.org/cgi-bin/carddisp.pl?gene=LAMP3
TRAPPC10	Trafficking Protein Particle Complex Subunit 10	Protein Coding	P48553	50	GC21P044012	0.521511971950531	https://www.genecards.org/cgi-bin/carddisp.pl?gene=TRAPPC10
SEC61G	SEC61 Translocon Subunit Gamma	Protein Coding	P60059	43	GC07M054752	0.521511971950531	https://www.genecards.org/cgi-bin/carddisp.pl?gene=SEC61G
MIR196B	MicroRNA 196b	RNA Gene		29	GC07M028175	0.521511971950531	https://www.genecards.org/cgi-bin/carddisp.pl?gene=MIR196B
MIR301A	MicroRNA 301a	RNA Gene		28	GC17M059151	0.521511971950531	https://www.genecards.org/cgi-bin/carddisp.pl?gene=MIR301A
MIR365A	MicroRNA 365a	RNA Gene		26	GC16P014309	0.521511971950531	https://www.genecards.org/cgi-bin/carddisp.pl?gene=MIR365A
CASC9	Cancer Susceptibility 9	RNA Gene		22	GC08M075132	0.521511971950531	https://www.genecards.org/cgi-bin/carddisp.pl?gene=CASC9
PWAR4	Prader Willi/Angelman Region RNA 4	RNA Gene		16	GC15P025211	0.521511971950531	https://www.genecards.org/cgi-bin/carddisp.pl?gene=PWAR4
TLR2	Toll Like Receptor 2	Protein Coding	O60603	65	GC04P153684	0.503828406333923	https://www.genecards.org/cgi-bin/carddisp.pl?gene=TLR2
ASAH1	N-Acylsphingosine Amidohydrolase 1	Protein Coding	Q13510	63	GC08M018055	0.503828406333923	https://www.genecards.org/cgi-bin/carddisp.pl?gene=ASAH1
CYLD	CYLD Lysine 63 Deubiquitinase	Protein Coding	Q9NQC7	60	GC16P050742	0.503828406333923	https://www.genecards.org/cgi-bin/carddisp.pl?gene=CYLD
PIN1	Peptidylprolyl Cis/Trans Isomerase, NIMA-Interacting 1	Protein Coding	Q13526	60	GC19P009835	0.503828406333923	https://www.genecards.org/cgi-bin/carddisp.pl?gene=PIN1
HLA-B	Major Histocompatibility Complex, Class I, B	Protein Coding	P01889	59	GC06M103303	0.503828406333923	https://www.genecards.org/cgi-bin/carddisp.pl?gene=HLA-B
HLA-DRB1	Major Histocompatibility Complex, Class II, DR Beta 1	Protein Coding	P01911	59	GC06M103386	0.503828406333923	https://www.genecards.org/cgi-bin/carddisp.pl?gene=HLA-DRB1
BDKRB2	Bradykinin Receptor B2	Protein Coding	P30411	57	GC14P096205	0.503828406333923	https://www.genecards.org/cgi-bin/carddisp.pl?gene=BDKRB2
HLA-C	Major Histocompatibility Complex, Class I, C	Protein Coding	P10321	57	GC06M103302	0.503828406333923	https://www.genecards.org/cgi-bin/carddisp.pl?gene=HLA-C
HLA-DQB1	Major Histocompatibility Complex, Class II, DQ Beta 1	Protein Coding	P01920	57	GC06M103395	0.503828406333923	https://www.genecards.org/cgi-bin/carddisp.pl?gene=HLA-DQB1
HEY1	Hes Related Family BHLH Transcription Factor With YRPW Motif 1	Protein Coding	Q9Y5J3	56	GC08M079764	0.503828406333923	https://www.genecards.org/cgi-bin/carddisp.pl?gene=HEY1
NR1I2	Nuclear Receptor Subfamily 1 Group I Member 2	Protein Coding	O75469	56	GC03P119780	0.503828406333923	https://www.genecards.org/cgi-bin/carddisp.pl?gene=NR1I2
RAN	RAN, Member RAS Oncogene Family	Protein Coding	P62826	56	GC12P137657	0.503828406333923	https://www.genecards.org/cgi-bin/carddisp.pl?gene=RAN
SFRP1	Secreted Frizzled Related Protein 1	Protein Coding	Q8N474	56	GC08M041262	0.503828406333923	https://www.genecards.org/cgi-bin/carddisp.pl?gene=SFRP1
EBF3	EBF Transcription Factor 3	Protein Coding	Q9H4W6	52	GC10M129835	0.503828406333923	https://www.genecards.org/cgi-bin/carddisp.pl?gene=EBF3
ELOVL6	ELOVL Fatty Acid Elongase 6	Protein Coding	Q9H5J4	52	GC04M110045	0.503828406333923	https://www.genecards.org/cgi-bin/carddisp.pl?gene=ELOVL6
VIRMA	Vir Like M6A Methyltransferase Associated	Protein Coding	Q69YN4	46	GC08M094496	0.503828406333923	https://www.genecards.org/cgi-bin/carddisp.pl?gene=VIRMA
ZNF703	Zinc Finger Protein 703	Protein Coding	Q9H7S9	45	GC08P037695	0.503828406333923	https://www.genecards.org/cgi-bin/carddisp.pl?gene=ZNF703
MIR128-2	MicroRNA 128-2	RNA Gene		28	GC03P035754	0.503828406333923	https://www.genecards.org/cgi-bin/carddisp.pl?gene=MIR128-2
MIR106A	MicroRNA 106a	RNA Gene		26	GC0XM135351	0.503828406333923	https://www.genecards.org/cgi-bin/carddisp.pl?gene=MIR106A
MIR410	MicroRNA 410	RNA Gene		26	GC14P120239	0.503828406333923	https://www.genecards.org/cgi-bin/carddisp.pl?gene=MIR410
ADAMTS9-AS2	ADAMTS9 Antisense RNA 2	RNA Gene		24	GC03P064788	0.503828406333923	https://www.genecards.org/cgi-bin/carddisp.pl?gene=ADAMTS9-AS2
NPHP3-ACAD11	NPHP3-ACAD11 Readthrough (NMD Candidate)	RNA Gene		24	GC03M132558	0.503828406333923	https://www.genecards.org/cgi-bin/carddisp.pl?gene=NPHP3-ACAD11
HOXC13-AS	HOXC13 Antisense RNA	RNA Gene		19	GC12M053935	0.503828406333923	https://www.genecards.org/cgi-bin/carddisp.pl?gene=HOXC13-AS
LINC01063	Long Intergenic Non-Protein Coding RNA 1063	RNA Gene		19	GC03M196683	0.503828406333923	https://www.genecards.org/cgi-bin/carddisp.pl?gene=LINC01063
MIR4306	MicroRNA 4306	RNA Gene		15	GC13P099643	0.503828406333923	https://www.genecards.org/cgi-bin/carddisp.pl?gene=MIR4306
EGLN1	Egl-9 Family Hypoxia Inducible Factor 1	Protein Coding	Q9GZT9	63	GC01M231363	0.485501199960709	https://www.genecards.org/cgi-bin/carddisp.pl?gene=EGLN1
GGT1	Gamma-Glutamyltransferase 1	Protein Coding	P19440	63	GC22P024583	0.485501199960709	https://www.genecards.org/cgi-bin/carddisp.pl?gene=GGT1
FASN	Fatty Acid Synthase	Protein Coding	P49327	61	GC17M082078	0.485501199960709	https://www.genecards.org/cgi-bin/carddisp.pl?gene=FASN
ITGA3	Integrin Subunit Alpha 3	Protein Coding	P26006	61	GC17P050055	0.485501199960709	https://www.genecards.org/cgi-bin/carddisp.pl?gene=ITGA3
NOTCH4	Notch Receptor 4	Protein Coding	Q99466	60	GC06M103368	0.485501199960709	https://www.genecards.org/cgi-bin/carddisp.pl?gene=NOTCH4
MCM7	Minichromosome Maintenance Complex Component 7	Protein Coding	P33993	59	GC07M100092	0.485501199960709	https://www.genecards.org/cgi-bin/carddisp.pl?gene=MCM7
CXCR3	C-X-C Motif Chemokine Receptor 3	Protein Coding	P49682	58	GC0XM071615	0.485501199960709	https://www.genecards.org/cgi-bin/carddisp.pl?gene=CXCR3
GAB1	GRB2 Associated Binding Protein 1	Protein Coding	Q13480	58	GC04P143336	0.485501199960709	https://www.genecards.org/cgi-bin/carddisp.pl?gene=GAB1
PKD1	Polycystin 1, Transient Receptor Potential Channel Interacting	Protein Coding	P98161	58	GC16M046369	0.485501199960709	https://www.genecards.org/cgi-bin/carddisp.pl?gene=PKD1
TFE3	Transcription Factor Binding To IGHM Enhancer 3	Protein Coding	P19532	58	GC0XM049028	0.485501199960709	https://www.genecards.org/cgi-bin/carddisp.pl?gene=TFE3
TNFSF10	TNF Superfamily Member 10	Protein Coding	P50591	58	GC03M172505	0.485501199960709	https://www.genecards.org/cgi-bin/carddisp.pl?gene=TNFSF10
S100A4	S100 Calcium Binding Protein A4	Protein Coding	P26447	57	GC01M153543	0.485501199960709	https://www.genecards.org/cgi-bin/carddisp.pl?gene=S100A4
PSMD14	Proteasome 26S Subunit, Non-ATPase 14	Protein Coding	O00487	56	GC02P161308	0.485501199960709	https://www.genecards.org/cgi-bin/carddisp.pl?gene=PSMD14
PRRX1	Paired Related Homeobox 1	Protein Coding	P54821	54	GC01P170662	0.485501199960709	https://www.genecards.org/cgi-bin/carddisp.pl?gene=PRRX1
SEPTIN9	Septin 9	Protein Coding	Q9UHD8	53	GC17P145272	0.485501199960709	https://www.genecards.org/cgi-bin/carddisp.pl?gene=SEPTIN9
DDX18	DEAD-Box Helicase 18	Protein Coding	Q9NVP1	50	GC02P151176	0.485501199960709	https://www.genecards.org/cgi-bin/carddisp.pl?gene=DDX18
ALKBH1	AlkB Homolog 1, Histone H2A Dioxygenase	Protein Coding	Q13686	49	GC14M077672	0.485501199960709	https://www.genecards.org/cgi-bin/carddisp.pl?gene=ALKBH1
EMP1	Epithelial Membrane Protein 1	Protein Coding	P54849	48	GC12P013196	0.485501199960709	https://www.genecards.org/cgi-bin/carddisp.pl?gene=EMP1
SNHG12	Small Nucleolar RNA Host Gene 12	RNA Gene	Q9BXW3	32	GC01M034267	0.485501199960709	https://www.genecards.org/cgi-bin/carddisp.pl?gene=SNHG12
MIR129-2	MicroRNA 129-2	RNA Gene		28	GC11P044161	0.485501199960709	https://www.genecards.org/cgi-bin/carddisp.pl?gene=MIR129-2
MIR4435-2HG	MIR4435-2 Host Gene	RNA Gene		25	GC02M113813	0.485501199960709	https://www.genecards.org/cgi-bin/carddisp.pl?gene=MIR4435-2HG
MIR506	MicroRNA 506	RNA Gene		23	GC0XM147230	0.485501199960709	https://www.genecards.org/cgi-bin/carddisp.pl?gene=MIR506
FKBP9P1	FKBP Prolyl Isomerase 9 Pseudogene 1	Pseudogene	Q75LS8	22	GC07M079408	0.485501199960709	https://www.genecards.org/cgi-bin/carddisp.pl?gene=FKBP9P1
LOC654780	Splicing Factor Proline/Glutamine-Rich	RNA Gene		21	GC16M084193	0.485501199960709	https://www.genecards.org/cgi-bin/carddisp.pl?gene=LOC654780
MIR365B	MicroRNA 365b	RNA Gene		16	GC17P144007	0.485501199960709	https://www.genecards.org/cgi-bin/carddisp.pl?gene=MIR365B
MIR642B	MicroRNA 642b	RNA Gene		16	GC19M045674	0.485501199960709	https://www.genecards.org/cgi-bin/carddisp.pl?gene=MIR642B
EPHA2	EPH Receptor A2	Protein Coding	P29317	66	GC01M016124	0.466454476118088	https://www.genecards.org/cgi-bin/carddisp.pl?gene=EPHA2
UCHL1	Ubiquitin C-Terminal Hydrolase L1	Protein Coding	P09936	66	GC04P041256	0.466454476118088	https://www.genecards.org/cgi-bin/carddisp.pl?gene=UCHL1
AR	Androgen Receptor	Protein Coding	P10275	65	GC0XP067544	0.466454476118088	https://www.genecards.org/cgi-bin/carddisp.pl?gene=AR
NF1	Neurofibromin 1	Protein Coding	P21359	61	GC17P031094	0.466454476118088	https://www.genecards.org/cgi-bin/carddisp.pl?gene=NF1
LAMC2	Laminin Subunit Gamma 2	Protein Coding	Q13753	60	GC01P183186	0.466454476118088	https://www.genecards.org/cgi-bin/carddisp.pl?gene=LAMC2
SKP2	S-Phase Kinase Associated Protein 2	Protein Coding	Q13309	59	GC05P036151	0.466454476118088	https://www.genecards.org/cgi-bin/carddisp.pl?gene=SKP2
TRAF3	TNF Receptor Associated Factor 3	Protein Coding	Q13114	59	GC14P119262	0.466454476118088	https://www.genecards.org/cgi-bin/carddisp.pl?gene=TRAF3
CFLAR	CASP8 And FADD Like Apoptosis Regulator	Protein Coding	O15519	57	GC02P204493	0.466454476118088	https://www.genecards.org/cgi-bin/carddisp.pl?gene=CFLAR
HMMR	Hyaluronan Mediated Motility Receptor	Protein Coding	O75330	57	GC05P163479	0.466454476118088	https://www.genecards.org/cgi-bin/carddisp.pl?gene=HMMR
KMT2D	Lysine Methyltransferase 2D	Protein Coding	O14686	57	GC12M049018	0.466454476118088	https://www.genecards.org/cgi-bin/carddisp.pl?gene=KMT2D
RPA2	Replication Protein A2	Protein Coding	P15927	56	GC01M034246	0.466454476118088	https://www.genecards.org/cgi-bin/carddisp.pl?gene=RPA2
IGFBP5	Insulin Like Growth Factor Binding Protein 5	Protein Coding	P24593	55	GC02M216672	0.466454476118088	https://www.genecards.org/cgi-bin/carddisp.pl?gene=IGFBP5
CCT3	Chaperonin Containing TCP1 Subunit 3	Protein Coding	P49368	54	GC01M156308	0.466454476118088	https://www.genecards.org/cgi-bin/carddisp.pl?gene=CCT3
HIF1AN	Hypoxia Inducible Factor 1 Subunit Alpha Inhibitor	Protein Coding	Q9NWT6	54	GC10P100529	0.466454476118088	https://www.genecards.org/cgi-bin/carddisp.pl?gene=HIF1AN
DSG3	Desmoglein 3	Protein Coding	P32926	53	GC18P031447	0.466454476118088	https://www.genecards.org/cgi-bin/carddisp.pl?gene=DSG3
SDCCAG8	SHH Signaling And Ciliogenesis Regulator SDCCAG8	Protein Coding	Q86SQ7	53	GC01P243255	0.466454476118088	https://www.genecards.org/cgi-bin/carddisp.pl?gene=SDCCAG8
SOX11	SRY-Box Transcription Factor 11	Protein Coding	P35716	53	GC02P005707	0.466454476118088	https://www.genecards.org/cgi-bin/carddisp.pl?gene=SOX11
GPBAR1	G Protein-Coupled Bile Acid Receptor 1	Protein Coding	Q8TDU6	52	GC02P218259	0.466454476118088	https://www.genecards.org/cgi-bin/carddisp.pl?gene=GPBAR1
KLF7	KLF Transcription Factor 7	Protein Coding	O75840	51	GC02M207074	0.466454476118088	https://www.genecards.org/cgi-bin/carddisp.pl?gene=KLF7
RFC3	Replication Factor C Subunit 3	Protein Coding	P40938	51	GC13P033818	0.466454476118088	https://www.genecards.org/cgi-bin/carddisp.pl?gene=RFC3
SAA1	Serum Amyloid A1	Protein Coding	P0DJI8	51	GC11P020053	0.466454476118088	https://www.genecards.org/cgi-bin/carddisp.pl?gene=SAA1
SULF2	Sulfatase 2	Protein Coding	Q8IWU5	51	GC20M047656	0.466454476118088	https://www.genecards.org/cgi-bin/carddisp.pl?gene=SULF2
ULBP1	UL16 Binding Protein 1	Protein Coding	Q9BZM6	50	GC06P149963	0.466454476118088	https://www.genecards.org/cgi-bin/carddisp.pl?gene=ULBP1
LINC02694	Long Intergenic Non-Protein Coding RNA 2694	RNA Gene	Q8NAA6	34	GC15P184030	0.466454476118088	https://www.genecards.org/cgi-bin/carddisp.pl?gene=LINC02694
MIR376C	MicroRNA 376c	RNA Gene		26	GC14P120231	0.466454476118088	https://www.genecards.org/cgi-bin/carddisp.pl?gene=MIR376C
ST7-OT3	ST7 Overlapping Transcript 3	RNA Gene		22	GC07P117415	0.466454476118088	https://www.genecards.org/cgi-bin/carddisp.pl?gene=ST7-OT3
LINC00342	Long Intergenic Non-Protein Coding RNA 342	RNA Gene		21	GC02M101968	0.466454476118088	https://www.genecards.org/cgi-bin/carddisp.pl?gene=LINC00342
MIR301B	MicroRNA 301b	RNA Gene		18	GC22P086384	0.466454476118088	https://www.genecards.org/cgi-bin/carddisp.pl?gene=MIR301B
LINC01418	Long Intergenic Non-Protein Coding RNA 1418	RNA Gene		12	GC15M160365	0.466454476118088	https://www.genecards.org/cgi-bin/carddisp.pl?gene=LINC01418
IKBKB	Inhibitor Of Nuclear Factor Kappa B Kinase Subunit Beta	Protein Coding	O14920	67	GC08P042271	0.446596145629883	https://www.genecards.org/cgi-bin/carddisp.pl?gene=IKBKB
PTPN11	Protein Tyrosine Phosphatase Non-Receptor Type 11	Protein Coding	Q06124	67	GC12P112418	0.446596145629883	https://www.genecards.org/cgi-bin/carddisp.pl?gene=PTPN11
PDGFRB	Platelet Derived Growth Factor Receptor Beta	Protein Coding	P09619	66	GC05M150113	0.446596145629883	https://www.genecards.org/cgi-bin/carddisp.pl?gene=PDGFRB
PSEN1	Presenilin 1	Protein Coding	P49768	66	GC14P073136	0.446596145629883	https://www.genecards.org/cgi-bin/carddisp.pl?gene=PSEN1
PAK1	P21 (RAC1) Activated Kinase 1	Protein Coding	Q13153	64	GC11M136938	0.446596145629883	https://www.genecards.org/cgi-bin/carddisp.pl?gene=PAK1
TRPC6	Transient Receptor Potential Cation Channel Subfamily C Member 6	Protein Coding	Q9Y210	63	GC11M101451	0.446596145629883	https://www.genecards.org/cgi-bin/carddisp.pl?gene=TRPC6
HSPG2	Heparan Sulfate Proteoglycan 2	Protein Coding	P98160	61	GC01M021822	0.446596145629883	https://www.genecards.org/cgi-bin/carddisp.pl?gene=HSPG2
MSH2	MutS Homolog 2	Protein Coding	P43246	61	GC02P047403	0.446596145629883	https://www.genecards.org/cgi-bin/carddisp.pl?gene=MSH2
RIGI	RNA Sensor RIG-I	Protein Coding	O95786	61	GC09M032558	0.446596145629883	https://www.genecards.org/cgi-bin/carddisp.pl?gene=RIGI
CLU	Clusterin	Protein Coding	P10909	60	GC08M027596	0.446596145629883	https://www.genecards.org/cgi-bin/carddisp.pl?gene=CLU
ENO2	Enolase 2	Protein Coding	P09104	60	GC12P006913	0.446596145629883	https://www.genecards.org/cgi-bin/carddisp.pl?gene=ENO2
SLC2A4	Solute Carrier Family 2 Member 4	Protein Coding	P14672	60	GC17P143349	0.446596145629883	https://www.genecards.org/cgi-bin/carddisp.pl?gene=SLC2A4
CFL1	Cofilin 1	Protein Coding	P23528	59	GC11M065823	0.446596145629883	https://www.genecards.org/cgi-bin/carddisp.pl?gene=CFL1
RAB11A	RAB11A, Member RAS Oncogene Family	Protein Coding	P62491	59	GC15P184614	0.446596145629883	https://www.genecards.org/cgi-bin/carddisp.pl?gene=RAB11A
INHBA	Inhibin Subunit Beta A	Protein Coding	P08476	57	GC07M041670	0.446596145629883	https://www.genecards.org/cgi-bin/carddisp.pl?gene=INHBA
SERPINB2	Serpin Family B Member 2	Protein Coding	P05120	57	GC18P063871	0.446596145629883	https://www.genecards.org/cgi-bin/carddisp.pl?gene=SERPINB2
SFN	Stratifin	Protein Coding	P31947	57	GC01P069098	0.446596145629883	https://www.genecards.org/cgi-bin/carddisp.pl?gene=SFN
SLC1A5	Solute Carrier Family 1 Member 5	Protein Coding	Q15758	57	GC19M105179	0.446596145629883	https://www.genecards.org/cgi-bin/carddisp.pl?gene=SLC1A5
PITX1	Paired Like Homeodomain 1	Protein Coding	P78337	56	GC05M135027	0.446596145629883	https://www.genecards.org/cgi-bin/carddisp.pl?gene=PITX1
ID2	Inhibitor Of DNA Binding 2	Protein Coding	Q02363	55	GC02P008678	0.446596145629883	https://www.genecards.org/cgi-bin/carddisp.pl?gene=ID2
NTSR1	Neurotensin Receptor 1	Protein Coding	P30989	55	GC20P062708	0.446596145629883	https://www.genecards.org/cgi-bin/carddisp.pl?gene=NTSR1
ANLN	Anillin, Actin Binding Protein	Protein Coding	Q9NQW6	54	GC07P036389	0.446596145629883	https://www.genecards.org/cgi-bin/carddisp.pl?gene=ANLN
IKZF3	IKAROS Family Zinc Finger 3	Protein Coding	Q9UKT9	54	GC17M093341	0.446596145629883	https://www.genecards.org/cgi-bin/carddisp.pl?gene=IKZF3
ACKR3	Atypical Chemokine Receptor 3	Protein Coding	P25106	53	GC02P236537	0.446596145629883	https://www.genecards.org/cgi-bin/carddisp.pl?gene=ACKR3
CEACAM6	CEA Cell Adhesion Molecule 6	Protein Coding	P40199	53	GC19P041750	0.446596145629883	https://www.genecards.org/cgi-bin/carddisp.pl?gene=CEACAM6
LY6E	Lymphocyte Antigen 6 Family Member E	Protein Coding	Q16553	53	GC08P143017	0.446596145629883	https://www.genecards.org/cgi-bin/carddisp.pl?gene=LY6E
PSCA	Prostate Stem Cell Antigen	Protein Coding	O43653	52	GC08P142670	0.446596145629883	https://www.genecards.org/cgi-bin/carddisp.pl?gene=PSCA
NAT10	N-Acetyltransferase 10	Protein Coding	Q9H0A0	50	GC11P034105	0.446596145629883	https://www.genecards.org/cgi-bin/carddisp.pl?gene=NAT10
RYBP	RING1 And YY1 Binding Protein	Protein Coding	Q8N488	50	GC03M072371	0.446596145629883	https://www.genecards.org/cgi-bin/carddisp.pl?gene=RYBP
SESN1	Sestrin 1	Protein Coding	Q9Y6P5	48	GC06M108986	0.446596145629883	https://www.genecards.org/cgi-bin/carddisp.pl?gene=SESN1
ALKBH5	AlkB Homolog 5, RNA Demethylase	Protein Coding	Q6P6C2	47	GC17P018183	0.446596145629883	https://www.genecards.org/cgi-bin/carddisp.pl?gene=ALKBH5
TCF21	Transcription Factor 21	Protein Coding	O43680	47	GC06P133889	0.446596145629883	https://www.genecards.org/cgi-bin/carddisp.pl?gene=TCF21
MIR7-3HG	MIR7-3 Host Gene	RNA Gene	Q8N6C7	35	GC19P141972	0.446596145629883	https://www.genecards.org/cgi-bin/carddisp.pl?gene=MIR7-3HG
MIR93	MicroRNA 93	RNA Gene		30	GC07M106402	0.446596145629883	https://www.genecards.org/cgi-bin/carddisp.pl?gene=MIR93
MIR199A2	MicroRNA 199a-2	RNA Gene		28	GC01M172235	0.446596145629883	https://www.genecards.org/cgi-bin/carddisp.pl?gene=MIR199A2
MIR337	MicroRNA 337	RNA Gene		28	GC14P120226	0.446596145629883	https://www.genecards.org/cgi-bin/carddisp.pl?gene=MIR337
CDKN2A-AS1	CDKN2A Antisense RNA 1	RNA Gene	Q9UH64	27	GC09P021967	0.446596145629883	https://www.genecards.org/cgi-bin/carddisp.pl?gene=CDKN2A-AS1
MIR181D	MicroRNA 181d	RNA Gene		27	GC19P013874	0.446596145629883	https://www.genecards.org/cgi-bin/carddisp.pl?gene=MIR181D
MIR377	MicroRNA 377	RNA Gene		27	GC14P120232	0.446596145629883	https://www.genecards.org/cgi-bin/carddisp.pl?gene=MIR377
BLACAT1	BLACAT1 Overlapping LEMD1 Locus	Protein Coding		23	GC01M205389	0.446596145629883	https://www.genecards.org/cgi-bin/carddisp.pl?gene=BLACAT1
MIR4435-2	MicroRNA 4435-2	RNA Gene		17	GC02M113823	0.446596145629883	https://www.genecards.org/cgi-bin/carddisp.pl?gene=MIR4435-2
IDH1-AS1	IDH1 Antisense RNA 1	RNA Gene		14	GC02P208299	0.446596145629883	https://www.genecards.org/cgi-bin/carddisp.pl?gene=IDH1-AS1
MIR548K	MicroRNA 548k	RNA Gene		14	GC11P070283	0.446596145629883	https://www.genecards.org/cgi-bin/carddisp.pl?gene=MIR548K
EPAS1	Endothelial PAS Domain Protein 1	Protein Coding	Q99814	64	GC02P046293	0.425812721252441	https://www.genecards.org/cgi-bin/carddisp.pl?gene=EPAS1
FTH1	Ferritin Heavy Chain 1	Protein Coding	P02794	63	GC11M061959	0.425812721252441	https://www.genecards.org/cgi-bin/carddisp.pl?gene=FTH1
GATA3	GATA Binding Protein 3	Protein Coding	P23771	63	GC10P008045	0.425812721252441	https://www.genecards.org/cgi-bin/carddisp.pl?gene=GATA3
KEAP1	Kelch Like ECH Associated Protein 1	Protein Coding	Q14145	61	GC19M010486	0.425812721252441	https://www.genecards.org/cgi-bin/carddisp.pl?gene=KEAP1
KNG1	Kininogen 1	Protein Coding	P01042	61	GC03P186717	0.425812721252441	https://www.genecards.org/cgi-bin/carddisp.pl?gene=KNG1
PDPK1	3-Phosphoinositide Dependent Protein Kinase 1	Protein Coding	O15530	61	GC16P002537	0.425812721252441	https://www.genecards.org/cgi-bin/carddisp.pl?gene=PDPK1
SLC16A1	Solute Carrier Family 16 Member 1	Protein Coding	P53985	61	GC01M113143	0.425812721252441	https://www.genecards.org/cgi-bin/carddisp.pl?gene=SLC16A1
TLR7	Toll Like Receptor 7	Protein Coding	Q9NYK1	61	GC0XP012867	0.425812721252441	https://www.genecards.org/cgi-bin/carddisp.pl?gene=TLR7
HYAL1	Hyaluronidase 1	Protein Coding	Q12794	60	GC03M050299	0.425812721252441	https://www.genecards.org/cgi-bin/carddisp.pl?gene=HYAL1
KITLG	KIT Ligand	Protein Coding	P21583	60	GC12M088492	0.425812721252441	https://www.genecards.org/cgi-bin/carddisp.pl?gene=KITLG
NR4A1	Nuclear Receptor Subfamily 4 Group A Member 1	Protein Coding	P22736	60	GC12P052022	0.425812721252441	https://www.genecards.org/cgi-bin/carddisp.pl?gene=NR4A1
SERPINH1	Serpin Family H Member 1	Protein Coding	P50454	60	GC11P075562	0.425812721252441	https://www.genecards.org/cgi-bin/carddisp.pl?gene=SERPINH1
SP1	Sp1 Transcription Factor	Protein Coding	P08047	60	GC12P053380	0.425812721252441	https://www.genecards.org/cgi-bin/carddisp.pl?gene=SP1
KRT5	Keratin 5	Protein Coding	P13647	59	GC12M052514	0.425812721252441	https://www.genecards.org/cgi-bin/carddisp.pl?gene=KRT5
PTK6	Protein Tyrosine Kinase 6	Protein Coding	Q13882	59	GC20M063528	0.425812721252441	https://www.genecards.org/cgi-bin/carddisp.pl?gene=PTK6
PVR	PVR Cell Adhesion Molecule	Protein Coding	P15151	59	GC19P143121	0.425812721252441	https://www.genecards.org/cgi-bin/carddisp.pl?gene=PVR
ERCC5	ERCC Excision Repair 5, Endonuclease	Protein Coding	P28715	58	GC13P102845	0.425812721252441	https://www.genecards.org/cgi-bin/carddisp.pl?gene=ERCC5
FOXA1	Forkhead Box A1	Protein Coding	P55317	57	GC14M037589	0.425812721252441	https://www.genecards.org/cgi-bin/carddisp.pl?gene=FOXA1
KLK6	Kallikrein Related Peptidase 6	Protein Coding	Q92876	57	GC19M050958	0.425812721252441	https://www.genecards.org/cgi-bin/carddisp.pl?gene=KLK6
LATS1	Large Tumor Suppressor Kinase 1	Protein Coding	O95835	57	GC06M149658	0.425812721252441	https://www.genecards.org/cgi-bin/carddisp.pl?gene=LATS1
NAT2	N-Acetyltransferase 2	Protein Coding	P11245	57	GC08P018391	0.425812721252441	https://www.genecards.org/cgi-bin/carddisp.pl?gene=NAT2
NR2C2	Nuclear Receptor Subfamily 2 Group C Member 2	Protein Coding	P49116	57	GC03P014947	0.425812721252441	https://www.genecards.org/cgi-bin/carddisp.pl?gene=NR2C2
PFKP	Phosphofructokinase, Platelet	Protein Coding	Q01813	57	GC10P003066	0.425812721252441	https://www.genecards.org/cgi-bin/carddisp.pl?gene=PFKP
POFUT1	Protein O-Fucosyltransferase 1	Protein Coding	Q9H488	57	GC20P032207	0.425812721252441	https://www.genecards.org/cgi-bin/carddisp.pl?gene=POFUT1
TBX3	T-Box Transcription Factor 3	Protein Coding	O15119	57	GC12M114670	0.425812721252441	https://www.genecards.org/cgi-bin/carddisp.pl?gene=TBX3
TNFRSF21	TNF Receptor Superfamily Member 21	Protein Coding	O75509	57	GC06M047231	0.425812721252441	https://www.genecards.org/cgi-bin/carddisp.pl?gene=TNFRSF21
CEACAM5	CEA Cell Adhesion Molecule 5	Protein Coding	P06731	56	GC19P143025	0.425812721252441	https://www.genecards.org/cgi-bin/carddisp.pl?gene=CEACAM5
IFNA2	Interferon Alpha 2	Protein Coding	P01563	56	GC09M021384	0.425812721252441	https://www.genecards.org/cgi-bin/carddisp.pl?gene=IFNA2
PDK2	Pyruvate Dehydrogenase Kinase 2	Protein Coding	Q15119	55	GC17P144738	0.425812721252441	https://www.genecards.org/cgi-bin/carddisp.pl?gene=PDK2
CD58	CD58 Molecule	Protein Coding	P19256	54	GC01M116514	0.425812721252441	https://www.genecards.org/cgi-bin/carddisp.pl?gene=CD58
DEK	DEK Proto-Oncogene	Protein Coding	P35659	54	GC06M018224	0.425812721252441	https://www.genecards.org/cgi-bin/carddisp.pl?gene=DEK
GPD1L	Glycerol-3-Phosphate Dehydrogenase 1 Like	Protein Coding	Q8N335	54	GC03P032156	0.425812721252441	https://www.genecards.org/cgi-bin/carddisp.pl?gene=GPD1L
HMGB2	High Mobility Group Box 2	Protein Coding	P26583	54	GC04M173331	0.425812721252441	https://www.genecards.org/cgi-bin/carddisp.pl?gene=HMGB2
ID1	Inhibitor Of DNA Binding 1	Protein Coding	P41134	54	GC20P047001	0.425812721252441	https://www.genecards.org/cgi-bin/carddisp.pl?gene=ID1
KRT4	Keratin 4	Protein Coding	P19013	54	GC12M052806	0.425812721252441	https://www.genecards.org/cgi-bin/carddisp.pl?gene=KRT4
SPAM1	Sperm Adhesion Molecule 1	Protein Coding	P38567	54	GC07P123925	0.425812721252441	https://www.genecards.org/cgi-bin/carddisp.pl?gene=SPAM1
ACTR3	Actin Related Protein 3	Protein Coding	P61158	53	GC02P113889	0.425812721252441	https://www.genecards.org/cgi-bin/carddisp.pl?gene=ACTR3
CCL4	C-C Motif Chemokine Ligand 4	Protein Coding	P13236	53	GC17P036103	0.425812721252441	https://www.genecards.org/cgi-bin/carddisp.pl?gene=CCL4
DUSP4	Dual Specificity Phosphatase 4	Protein Coding	Q13115	53	GC08M029356	0.425812721252441	https://www.genecards.org/cgi-bin/carddisp.pl?gene=DUSP4
IL33	Interleukin 33	Protein Coding	O95760	53	GC09P010219	0.425812721252441	https://www.genecards.org/cgi-bin/carddisp.pl?gene=IL33
KRT20	Keratin 20	Protein Coding	P35900	53	GC17M040875	0.425812721252441	https://www.genecards.org/cgi-bin/carddisp.pl?gene=KRT20
AGR2	Anterior Gradient 2, Protein Disulphide Isomerase Family Member	Protein Coding	O95994	52	GC07M017551	0.425812721252441	https://www.genecards.org/cgi-bin/carddisp.pl?gene=AGR2
SMG1	SMG1 Nonsense Mediated MRNA Decay Associated PI3K Related Kinase	Protein Coding	Q96Q15	52	GC16M047797	0.425812721252441	https://www.genecards.org/cgi-bin/carddisp.pl?gene=SMG1
SNX5	Sorting Nexin 5	Protein Coding	Q9Y5X3	52	GC20M019303	0.425812721252441	https://www.genecards.org/cgi-bin/carddisp.pl?gene=SNX5
USP48	Ubiquitin Specific Peptidase 48	Protein Coding	Q86UV5	52	GC01M021678	0.425812721252441	https://www.genecards.org/cgi-bin/carddisp.pl?gene=USP48
APOBEC3A	Apolipoprotein B MRNA Editing Enzyme Catalytic Subunit 3A	Protein Coding	P31941	50	GC22P038952	0.425812721252441	https://www.genecards.org/cgi-bin/carddisp.pl?gene=APOBEC3A
CYGB	Cytoglobin	Protein Coding	Q8WWM9	50	GC17M076527	0.425812721252441	https://www.genecards.org/cgi-bin/carddisp.pl?gene=CYGB
SPDEF	SAM Pointed Domain Containing ETS Transcription Factor	Protein Coding	O95238	50	GC06M103460	0.425812721252441	https://www.genecards.org/cgi-bin/carddisp.pl?gene=SPDEF
CSMD1	CUB And Sushi Multiple Domains 1	Protein Coding	Q96PZ7	49	GC08M002961	0.425812721252441	https://www.genecards.org/cgi-bin/carddisp.pl?gene=CSMD1
MAL	Mal, T Cell Differentiation Protein	Protein Coding	P21145	49	GC02P095025	0.425812721252441	https://www.genecards.org/cgi-bin/carddisp.pl?gene=MAL
MOK	MOK Protein Kinase	Protein Coding	Q9UQ07	48	GC14M102214	0.425812721252441	https://www.genecards.org/cgi-bin/carddisp.pl?gene=MOK
SHROOM3	Shroom Family Member 3	Protein Coding	Q8TF72	48	GC04P076435	0.425812721252441	https://www.genecards.org/cgi-bin/carddisp.pl?gene=SHROOM3
DKKL1	Dickkopf Like Acrosomal Protein 1	Protein Coding	Q9UK85	46	GC19P049360	0.425812721252441	https://www.genecards.org/cgi-bin/carddisp.pl?gene=DKKL1
USP39	Ubiquitin Specific Peptidase 39	Protein Coding	Q53GS9	45	GC02P087169	0.425812721252441	https://www.genecards.org/cgi-bin/carddisp.pl?gene=USP39
CENPM	Centromere Protein M	Protein Coding	Q9NSP4	43	GC22M083916	0.425812721252441	https://www.genecards.org/cgi-bin/carddisp.pl?gene=CENPM
FAM83A	Family With Sequence Similarity 83 Member A	Protein Coding	Q86UY5	43	GC08P123178	0.425812721252441	https://www.genecards.org/cgi-bin/carddisp.pl?gene=FAM83A
GNG7	G Protein Subunit Gamma 7	Protein Coding	O60262	43	GC19M002511	0.425812721252441	https://www.genecards.org/cgi-bin/carddisp.pl?gene=GNG7
C1QTNF6	C1q And TNF Related 6	Protein Coding	Q9BXI9	42	GC22M037180	0.425812721252441	https://www.genecards.org/cgi-bin/carddisp.pl?gene=C1QTNF6
LINC00336	Long Intergenic Non-Protein Coding RNA 336	RNA Gene	Q6ZUF6	32	GC06M033586	0.425812721252441	https://www.genecards.org/cgi-bin/carddisp.pl?gene=LINC00336
MIR29B1	MicroRNA 29b-1	RNA Gene		28	GC07M130877	0.425812721252441	https://www.genecards.org/cgi-bin/carddisp.pl?gene=MIR29B1
MIR874	MicroRNA 874	RNA Gene		28	GC05M137647	0.425812721252441	https://www.genecards.org/cgi-bin/carddisp.pl?gene=MIR874
MIR299	MicroRNA 299	RNA Gene		26	GC14P120220	0.425812721252441	https://www.genecards.org/cgi-bin/carddisp.pl?gene=MIR299
MIR29B2	MicroRNA 29b-2	RNA Gene		26	GC01M207839	0.425812721252441	https://www.genecards.org/cgi-bin/carddisp.pl?gene=MIR29B2
MIR372	MicroRNA 372	RNA Gene		25	GC19P143519	0.425812721252441	https://www.genecards.org/cgi-bin/carddisp.pl?gene=MIR372
MIR1229	MicroRNA 1229	RNA Gene		19	GC05M179798	0.425812721252441	https://www.genecards.org/cgi-bin/carddisp.pl?gene=MIR1229
MIR3678	MicroRNA 3678	RNA Gene		19	GC17P075406	0.425812721252441	https://www.genecards.org/cgi-bin/carddisp.pl?gene=MIR3678
DUXAP9	Double Homeobox A Pseudogene 9	Pseudogene		17	GC14P054063	0.425812721252441	https://www.genecards.org/cgi-bin/carddisp.pl?gene=DUXAP9
FOXD1-AS1	FOXD1 Antisense RNA 1	RNA Gene		12	GC05P073446	0.425812721252441	https://www.genecards.org/cgi-bin/carddisp.pl?gene=FOXD1-AS1
LCT-AS1	LCT Antisense RNA 1	RNA Gene		12	GC02P151668	0.425812721252441	https://www.genecards.org/cgi-bin/carddisp.pl?gene=LCT-AS1
NIPAL2-AS1	NIPAL2 Antisense RNA 1	RNA Gene		5	GC08P098178	0.425812721252441	https://www.genecards.org/cgi-bin/carddisp.pl?gene=NIPAL2-AS1
IL2RA	Interleukin 2 Receptor Subunit Alpha	Protein Coding	P01589	63	GC10M006010	0.403961420059204	https://www.genecards.org/cgi-bin/carddisp.pl?gene=IL2RA
IL6ST	Interleukin 6 Cytokine Family Signal Transducer	Protein Coding	P40189	63	GC05M055935	0.403961420059204	https://www.genecards.org/cgi-bin/carddisp.pl?gene=IL6ST
MAP3K7	Mitogen-Activated Protein Kinase Kinase Kinase 7	Protein Coding	O43318	63	GC06M090513	0.403961420059204	https://www.genecards.org/cgi-bin/carddisp.pl?gene=MAP3K7
MME	Membrane Metalloendopeptidase	Protein Coding	P08473	63	GC03P155024	0.403961420059204	https://www.genecards.org/cgi-bin/carddisp.pl?gene=MME
APC	APC Regulator Of WNT Signaling Pathway	Protein Coding	P25054	62	GC05P112707	0.403961420059204	https://www.genecards.org/cgi-bin/carddisp.pl?gene=APC
ACTA1	Actin Alpha 1, Skeletal Muscle	Protein Coding	P68133	61	GC01M230536	0.403961420059204	https://www.genecards.org/cgi-bin/carddisp.pl?gene=ACTA1
CTBP1	C-Terminal Binding Protein 1	Protein Coding	Q13363	61	GC04M001211	0.403961420059204	https://www.genecards.org/cgi-bin/carddisp.pl?gene=CTBP1
IRAK1	Interleukin 1 Receptor Associated Kinase 1	Protein Coding	P51617	61	GC0XM154010	0.403961420059204	https://www.genecards.org/cgi-bin/carddisp.pl?gene=IRAK1
STK4	Serine/Threonine Kinase 4	Protein Coding	Q13043	61	GC20P044966	0.403961420059204	https://www.genecards.org/cgi-bin/carddisp.pl?gene=STK4
BAP1	BRCA1 Associated Deubiquitinase 1	Protein Coding	Q92560	60	GC03M052401	0.403961420059204	https://www.genecards.org/cgi-bin/carddisp.pl?gene=BAP1
DIABLO	Diablo IAP-Binding Mitochondrial Protein	Protein Coding	Q9NR28	60	GC12M124516	0.403961420059204	https://www.genecards.org/cgi-bin/carddisp.pl?gene=DIABLO
NRP1	Neuropilin 1	Protein Coding	O14786	60	GC10M033177	0.403961420059204	https://www.genecards.org/cgi-bin/carddisp.pl?gene=NRP1
PDK1	Pyruvate Dehydrogenase Kinase 1	Protein Coding	Q15118	60	GC02P172555	0.403961420059204	https://www.genecards.org/cgi-bin/carddisp.pl?gene=PDK1
PITX2	Paired Like Homeodomain 2	Protein Coding	Q99697	60	GC04M110617	0.403961420059204	https://www.genecards.org/cgi-bin/carddisp.pl?gene=PITX2
SUMO1	Small Ubiquitin Like Modifier 1	Protein Coding	P63165	59	GC02M202206	0.403961420059204	https://www.genecards.org/cgi-bin/carddisp.pl?gene=SUMO1
TRAF2	TNF Receptor Associated Factor 2	Protein Coding	Q12933	59	GC09P136881	0.403961420059204	https://www.genecards.org/cgi-bin/carddisp.pl?gene=TRAF2
YWHAH	Tyrosine 3-Monooxygenase/Tryptophan 5-Monooxygenase Activation Protein Eta	Protein Coding	Q04917	59	GC22P031944	0.403961420059204	https://www.genecards.org/cgi-bin/carddisp.pl?gene=YWHAH
ADAMTS1	ADAM Metallopeptidase With Thrombospondin Type 1 Motif 1	Protein Coding	Q9UHI8	58	GC21M026835	0.403961420059204	https://www.genecards.org/cgi-bin/carddisp.pl?gene=ADAMTS1
LATS2	Large Tumor Suppressor Kinase 2	Protein Coding	Q9NRM7	58	GC13M020973	0.403961420059204	https://www.genecards.org/cgi-bin/carddisp.pl?gene=LATS2
ADH1B	Alcohol Dehydrogenase 1B (Class I), Beta Polypeptide	Protein Coding	P00325	57	GC04M099304	0.403961420059204	https://www.genecards.org/cgi-bin/carddisp.pl?gene=ADH1B
BMP6	Bone Morphogenetic Protein 6	Protein Coding	P22004	57	GC06P007726	0.403961420059204	https://www.genecards.org/cgi-bin/carddisp.pl?gene=BMP6
E2F4	E2F Transcription Factor 4	Protein Coding	Q16254	57	GC16P067192	0.403961420059204	https://www.genecards.org/cgi-bin/carddisp.pl?gene=E2F4
KDM5B	Lysine Demethylase 5B	Protein Coding	Q9UGL1	57	GC01M202696	0.403961420059204	https://www.genecards.org/cgi-bin/carddisp.pl?gene=KDM5B
P4HA2	Prolyl 4-Hydroxylase Subunit Alpha 2	Protein Coding	O15460	57	GC05M132193	0.403961420059204	https://www.genecards.org/cgi-bin/carddisp.pl?gene=P4HA2
RNASEL	Ribonuclease L	Protein Coding	Q05823	57	GC01M182573	0.403961420059204	https://www.genecards.org/cgi-bin/carddisp.pl?gene=RNASEL
SRPK2	SRSF Protein Kinase 2	Protein Coding	P78362	57	GC07M105110	0.403961420059204	https://www.genecards.org/cgi-bin/carddisp.pl?gene=SRPK2
STK3	Serine/Threonine Kinase 3	Protein Coding	Q13188	57	GC08M098343	0.403961420059204	https://www.genecards.org/cgi-bin/carddisp.pl?gene=STK3
WDR5	WD Repeat Domain 5	Protein Coding	P61964	57	GC09P134135	0.403961420059204	https://www.genecards.org/cgi-bin/carddisp.pl?gene=WDR5
NDUFA13	NADH:Ubiquinone Oxidoreductase Subunit A13	Protein Coding	Q9P0J0	56	GC19P019515	0.403961420059204	https://www.genecards.org/cgi-bin/carddisp.pl?gene=NDUFA13
PDCD6IP	Programmed Cell Death 6 Interacting Protein	Protein Coding	Q8WUM4	56	GC03P033798	0.403961420059204	https://www.genecards.org/cgi-bin/carddisp.pl?gene=PDCD6IP
PRL	Prolactin	Protein Coding	P01236	56	GC06M022287	0.403961420059204	https://www.genecards.org/cgi-bin/carddisp.pl?gene=PRL
SATB1	SATB Homeobox 1	Protein Coding	Q01826	56	GC03M028165	0.403961420059204	https://www.genecards.org/cgi-bin/carddisp.pl?gene=SATB1
SERPINB5	Serpin Family B Member 5	Protein Coding	P36952	56	GC18P063476	0.403961420059204	https://www.genecards.org/cgi-bin/carddisp.pl?gene=SERPINB5
DDIT4	DNA Damage Inducible Transcript 4	Protein Coding	Q9NX09	55	GC10P072273	0.403961420059204	https://www.genecards.org/cgi-bin/carddisp.pl?gene=DDIT4
P4HA1	Prolyl 4-Hydroxylase Subunit Alpha 1	Protein Coding	P13674	55	GC10M073007	0.403961420059204	https://www.genecards.org/cgi-bin/carddisp.pl?gene=P4HA1
ALCAM	Activated Leukocyte Cell Adhesion Molecule	Protein Coding	Q13740	54	GC03P105366	0.403961420059204	https://www.genecards.org/cgi-bin/carddisp.pl?gene=ALCAM
CEP55	Centrosomal Protein 55	Protein Coding	Q53EZ4	54	GC10P093496	0.403961420059204	https://www.genecards.org/cgi-bin/carddisp.pl?gene=CEP55
FPGS	Folylpolyglutamate Synthase	Protein Coding	Q05932	54	GC09P127794	0.403961420059204	https://www.genecards.org/cgi-bin/carddisp.pl?gene=FPGS
PTPRT	Protein Tyrosine Phosphatase Receptor Type T	Protein Coding	O14522	54	GC20M042377	0.403961420059204	https://www.genecards.org/cgi-bin/carddisp.pl?gene=PTPRT
ATG12	Autophagy Related 12	Protein Coding	O94817	53	GC05M115828	0.403961420059204	https://www.genecards.org/cgi-bin/carddisp.pl?gene=ATG12
NUAK1	NUAK Family Kinase 1	Protein Coding	O60285	53	GC12M106063	0.403961420059204	https://www.genecards.org/cgi-bin/carddisp.pl?gene=NUAK1
SH3GL2	SH3 Domain Containing GRB2 Like 2, Endophilin A1	Protein Coding	Q99962	53	GC09P017569	0.403961420059204	https://www.genecards.org/cgi-bin/carddisp.pl?gene=SH3GL2
SLC5A8	Solute Carrier Family 5 Member 8	Protein Coding	Q8N695	53	GC12M101155	0.403961420059204	https://www.genecards.org/cgi-bin/carddisp.pl?gene=SLC5A8
SYNE1	Spectrin Repeat Containing Nuclear Envelope Protein 1	Protein Coding	Q8NF91	53	GC06M152121	0.403961420059204	https://www.genecards.org/cgi-bin/carddisp.pl?gene=SYNE1
VAV2	Vav Guanine Nucleotide Exchange Factor 2	Protein Coding	P52735	53	GC09M133761	0.403961420059204	https://www.genecards.org/cgi-bin/carddisp.pl?gene=VAV2
SPOCK1	SPARC (Osteonectin), Cwcv And Kazal Like Domains Proteoglycan 1	Protein Coding	Q08629	52	GC05M136975	0.403961420059204	https://www.genecards.org/cgi-bin/carddisp.pl?gene=SPOCK1
IVL	Involucrin	Protein Coding	P07476	51	GC01P173311	0.403961420059204	https://www.genecards.org/cgi-bin/carddisp.pl?gene=IVL
OTUB1	OTU Deubiquitinase, Ubiquitin Aldehyde Binding 1	Protein Coding	Q96FW1	51	GC11P063985	0.403961420059204	https://www.genecards.org/cgi-bin/carddisp.pl?gene=OTUB1
IRX1	Iroquois Homeobox 1	Protein Coding	P78414	50	GC05P005049	0.403961420059204	https://www.genecards.org/cgi-bin/carddisp.pl?gene=IRX1
MAT2B	Methionine Adenosyltransferase 2 Non-Catalytic Beta Subunit	Protein Coding	Q9NZL9	50	GC05P163504	0.403961420059204	https://www.genecards.org/cgi-bin/carddisp.pl?gene=MAT2B
CCL22	C-C Motif Chemokine Ligand 22	Protein Coding	O00626	49	GC16P113744	0.403961420059204	https://www.genecards.org/cgi-bin/carddisp.pl?gene=CCL22
FGFBP1	Fibroblast Growth Factor Binding Protein 1	Protein Coding	Q14512	49	GC04M015937	0.403961420059204	https://www.genecards.org/cgi-bin/carddisp.pl?gene=FGFBP1
RAB25	RAB25, Member RAS Oncogene Family	Protein Coding	P57735	49	GC01P156061	0.403961420059204	https://www.genecards.org/cgi-bin/carddisp.pl?gene=RAB25
ING5	Inhibitor Of Growth Family Member 5	Protein Coding	Q8WYH8	48	GC02P242053	0.403961420059204	https://www.genecards.org/cgi-bin/carddisp.pl?gene=ING5
DCUN1D1	Defective In Cullin Neddylation 1 Domain Containing 1	Protein Coding	Q96GG9	47	GC03M182938	0.403961420059204	https://www.genecards.org/cgi-bin/carddisp.pl?gene=DCUN1D1
NKX2-3	NK2 Homeobox 3	Protein Coding	Q8TAU0	45	GC10P099532	0.403961420059204	https://www.genecards.org/cgi-bin/carddisp.pl?gene=NKX2-3
NFX1	Nuclear Transcription Factor, X-Box Binding 1	Protein Coding	Q12986	44	GC09P061576	0.403961420059204	https://www.genecards.org/cgi-bin/carddisp.pl?gene=NFX1
TMEM208	Transmembrane Protein 208	Protein Coding	Q9BTX3	39	GC16P113968	0.403961420059204	https://www.genecards.org/cgi-bin/carddisp.pl?gene=TMEM208
GAGE1	G Antigen 1	Protein Coding	P0DTW1	35	GC0XP060160	0.403961420059204	https://www.genecards.org/cgi-bin/carddisp.pl?gene=GAGE1
MIR223	MicroRNA 223	RNA Gene		29	GC0XP066018	0.403961420059204	https://www.genecards.org/cgi-bin/carddisp.pl?gene=MIR223
MIR302A	MicroRNA 302a	RNA Gene		28	GC04M113163	0.403961420059204	https://www.genecards.org/cgi-bin/carddisp.pl?gene=MIR302A
MIR346	MicroRNA 346	RNA Gene		28	GC10M086264	0.403961420059204	https://www.genecards.org/cgi-bin/carddisp.pl?gene=MIR346
MIRLET7A3	MicroRNA Let-7a-3	RNA Gene		28	GC22P046112	0.403961420059204	https://www.genecards.org/cgi-bin/carddisp.pl?gene=MIRLET7A3
MIR124-3	MicroRNA 124-3	RNA Gene		25	GC20P068654	0.403961420059204	https://www.genecards.org/cgi-bin/carddisp.pl?gene=MIR124-3
MIRLET7A2	MicroRNA Let-7a-2	RNA Gene		25	GC11M122146	0.403961420059204	https://www.genecards.org/cgi-bin/carddisp.pl?gene=MIRLET7A2
LINC01564	Long Intergenic Non-Protein Coding RNA 1564	RNA Gene		23	GC06P173371	0.403961420059204	https://www.genecards.org/cgi-bin/carddisp.pl?gene=LINC01564
LINC00491	Long Intergenic Non-Protein Coding RNA 491	RNA Gene		19	GC05M102582	0.403961420059204	https://www.genecards.org/cgi-bin/carddisp.pl?gene=LINC00491
MIR4649	MicroRNA 4649	RNA Gene		13	GC07P044494	0.403961420059204	https://www.genecards.org/cgi-bin/carddisp.pl?gene=MIR4649
SNHG25	Small Nucleolar RNA Host Gene 25	RNA Gene		13	GC17P144989	0.403961420059204	https://www.genecards.org/cgi-bin/carddisp.pl?gene=SNHG25
MIR3657	MicroRNA 3657	RNA Gene		12	GC12M112037	0.403961420059204	https://www.genecards.org/cgi-bin/carddisp.pl?gene=MIR3657
MIR4514	MicroRNA 4514	RNA Gene		9	GC15M080997	0.403961420059204	https://www.genecards.org/cgi-bin/carddisp.pl?gene=MIR4514
piR-38034		RNA Gene		4	GC19M106865	0.403961420059204	https://www.genecards.org/cgi-bin/carddisp.pl?gene=piR-38034
piR-43219		RNA Gene		3	GC20P052232	0.403961420059204	https://www.genecards.org/cgi-bin/carddisp.pl?gene=piR-43219
piR-35373		RNA Gene		2	GC19M106808	0.403961420059204	https://www.genecards.org/cgi-bin/carddisp.pl?gene=piR-35373
CFTR	CF Transmembrane Conductance Regulator	Protein Coding	P13569	66	GC07P117287	0.380858480930328	https://www.genecards.org/cgi-bin/carddisp.pl?gene=CFTR
JAK1	Janus Kinase 1	Protein Coding	P23458	66	GC01M064833	0.380858480930328	https://www.genecards.org/cgi-bin/carddisp.pl?gene=JAK1
SOD1	Superoxide Dismutase 1	Protein Coding	P00441	66	GC21P031659	0.380858480930328	https://www.genecards.org/cgi-bin/carddisp.pl?gene=SOD1
AURKB	Aurora Kinase B	Protein Coding	Q96GD4	65	GC17M092470	0.380858480930328	https://www.genecards.org/cgi-bin/carddisp.pl?gene=AURKB
CAT	Catalase	Protein Coding	P04040	64	GC11P034460	0.380858480930328	https://www.genecards.org/cgi-bin/carddisp.pl?gene=CAT
DDR2	Discoidin Domain Receptor Tyrosine Kinase 2	Protein Coding	Q16832	64	GC01P174172	0.380858480930328	https://www.genecards.org/cgi-bin/carddisp.pl?gene=DDR2
PDGFB	Platelet Derived Growth Factor Subunit B	Protein Coding	P01127	64	GC22M083986	0.380858480930328	https://www.genecards.org/cgi-bin/carddisp.pl?gene=PDGFB
AXIN2	Axin 2	Protein Coding	Q9Y2T1	63	GC17M065528	0.380858480930328	https://www.genecards.org/cgi-bin/carddisp.pl?gene=AXIN2
DYRK1A	Dual Specificity Tyrosine Phosphorylation Regulated Kinase 1A	Protein Coding	Q13627	63	GC21P037365	0.380858480930328	https://www.genecards.org/cgi-bin/carddisp.pl?gene=DYRK1A
G6PD	Glucose-6-Phosphate Dehydrogenase	Protein Coding	P11413	63	GC0XM154618	0.380858480930328	https://www.genecards.org/cgi-bin/carddisp.pl?gene=G6PD
GDNF	Glial Cell Derived Neurotrophic Factor	Protein Coding	P39905	63	GC05M037812	0.380858480930328	https://www.genecards.org/cgi-bin/carddisp.pl?gene=GDNF
LYN	LYN Proto-Oncogene, Src Family Tyrosine Kinase	Protein Coding	P07948	63	GC08P055879	0.380858480930328	https://www.genecards.org/cgi-bin/carddisp.pl?gene=LYN
PSMB8	Proteasome 20S Subunit Beta 8	Protein Coding	P28062	63	GC06M032840	0.380858480930328	https://www.genecards.org/cgi-bin/carddisp.pl?gene=PSMB8
AHR	Aryl Hydrocarbon Receptor	Protein Coding	P35869	61	GC07P016916	0.380858480930328	https://www.genecards.org/cgi-bin/carddisp.pl?gene=AHR
CDC25A	Cell Division Cycle 25A	Protein Coding	P30304	61	GC03M048370	0.380858480930328	https://www.genecards.org/cgi-bin/carddisp.pl?gene=CDC25A
CUL3	Cullin 3	Protein Coding	Q13618	61	GC02M224470	0.380858480930328	https://www.genecards.org/cgi-bin/carddisp.pl?gene=CUL3
DICER1	Dicer 1, Ribonuclease III	Protein Coding	Q9UPY3	61	GC14M095086	0.380858480930328	https://www.genecards.org/cgi-bin/carddisp.pl?gene=DICER1
ERCC3	ERCC Excision Repair 3, TFIIH Core Complex Helicase Subunit	Protein Coding	P19447	61	GC02M127257	0.380858480930328	https://www.genecards.org/cgi-bin/carddisp.pl?gene=ERCC3
GLI2	GLI Family Zinc Finger 2	Protein Coding	P10070	61	GC02P120735	0.380858480930328	https://www.genecards.org/cgi-bin/carddisp.pl?gene=GLI2
KDM1A	Lysine Demethylase 1A	Protein Coding	O60341	61	GC01P023019	0.380858480930328	https://www.genecards.org/cgi-bin/carddisp.pl?gene=KDM1A
MAPK9	Mitogen-Activated Protein Kinase 9	Protein Coding	P45984	61	GC05M183099	0.380858480930328	https://www.genecards.org/cgi-bin/carddisp.pl?gene=MAPK9
POLG	DNA Polymerase Gamma, Catalytic Subunit	Protein Coding	P54098	61	GC15M159705	0.380858480930328	https://www.genecards.org/cgi-bin/carddisp.pl?gene=POLG
SOD2	Superoxide Dismutase 2	Protein Coding	P04179	61	GC06M159669	0.380858480930328	https://www.genecards.org/cgi-bin/carddisp.pl?gene=SOD2
DKC1	Dyskerin Pseudouridine Synthase 1	Protein Coding	O60832	60	GC0XP154762	0.380858480930328	https://www.genecards.org/cgi-bin/carddisp.pl?gene=DKC1
PYGM	Glycogen Phosphorylase, Muscle Associated	Protein Coding	P11217	60	GC11M064746	0.380858480930328	https://www.genecards.org/cgi-bin/carddisp.pl?gene=PYGM
TLR5	Toll Like Receptor 5	Protein Coding	O60602	60	GC01M223109	0.380858480930328	https://www.genecards.org/cgi-bin/carddisp.pl?gene=TLR5
CYP2C9	Cytochrome P450 Family 2 Subfamily C Member 9	Protein Coding	P11712	59	GC10P094938	0.380858480930328	https://www.genecards.org/cgi-bin/carddisp.pl?gene=CYP2C9
EPHB3	EPH Receptor B3	Protein Coding	P54753	59	GC03P184561	0.380858480930328	https://www.genecards.org/cgi-bin/carddisp.pl?gene=EPHB3
KCNH1	Potassium Voltage-Gated Channel Subfamily H Member 1	Protein Coding	O95259	59	GC01M210678	0.380858480930328	https://www.genecards.org/cgi-bin/carddisp.pl?gene=KCNH1
PML	PML Nuclear Body Scaffold	Protein Coding	P29590	59	GC15P073994	0.380858480930328	https://www.genecards.org/cgi-bin/carddisp.pl?gene=PML
PSMB9	Proteasome 20S Subunit Beta 9	Protein Coding	P28065	59	GC06P173111	0.380858480930328	https://www.genecards.org/cgi-bin/carddisp.pl?gene=PSMB9
RAD54L	RAD54 Like	Protein Coding	Q92698	59	GC01P070151	0.380858480930328	https://www.genecards.org/cgi-bin/carddisp.pl?gene=RAD54L
CEBPB	CCAAT Enhancer Binding Protein Beta	Protein Coding	P17676	58	GC20P050190	0.380858480930328	https://www.genecards.org/cgi-bin/carddisp.pl?gene=CEBPB
HELLS	Helicase, Lymphoid Specific	Protein Coding	Q9NRZ9	58	GC10P120190	0.380858480930328	https://www.genecards.org/cgi-bin/carddisp.pl?gene=HELLS
LCN2	Lipocalin 2	Protein Coding	P80188	58	GC09P128149	0.380858480930328	https://www.genecards.org/cgi-bin/carddisp.pl?gene=LCN2
PLOD2	Procollagen-Lysine,2-Oxoglutarate 5-Dioxygenase 2	Protein Coding	O00469	58	GC03M146035	0.380858480930328	https://www.genecards.org/cgi-bin/carddisp.pl?gene=PLOD2
FSCN1	Fascin Actin-Bundling Protein 1	Protein Coding	Q16658	57	GC07P005592	0.380858480930328	https://www.genecards.org/cgi-bin/carddisp.pl?gene=FSCN1
MAOB	Monoamine Oxidase B	Protein Coding	P27338	57	GC0XM043766	0.380858480930328	https://www.genecards.org/cgi-bin/carddisp.pl?gene=MAOB
PDGFA	Platelet Derived Growth Factor Subunit A	Protein Coding	P04085	57	GC07M000497	0.380858480930328	https://www.genecards.org/cgi-bin/carddisp.pl?gene=PDGFA
RNF2	Ring Finger Protein 2	Protein Coding	Q99496	57	GC01P185045	0.380858480930328	https://www.genecards.org/cgi-bin/carddisp.pl?gene=RNF2
TXNRD1	Thioredoxin Reductase 1	Protein Coding	Q16881	57	GC12P104215	0.380858480930328	https://www.genecards.org/cgi-bin/carddisp.pl?gene=TXNRD1
ULK1	Unc-51 Like Autophagy Activating Kinase 1	Protein Coding	O75385	57	GC12P131894	0.380858480930328	https://www.genecards.org/cgi-bin/carddisp.pl?gene=ULK1
ALOX12B	Arachidonate 12-Lipoxygenase, 12R Type	Protein Coding	O75342	56	GC17M092460	0.380858480930328	https://www.genecards.org/cgi-bin/carddisp.pl?gene=ALOX12B
CBR1	Carbonyl Reductase 1	Protein Coding	P16152	56	GC21P036069	0.380858480930328	https://www.genecards.org/cgi-bin/carddisp.pl?gene=CBR1
KLF6	KLF Transcription Factor 6	Protein Coding	Q99612	56	GC10M003779	0.380858480930328	https://www.genecards.org/cgi-bin/carddisp.pl?gene=KLF6
LETM1	Leucine Zipper And EF-Hand Containing Transmembrane Protein 1	Protein Coding	O95202	56	GC04M001811	0.380858480930328	https://www.genecards.org/cgi-bin/carddisp.pl?gene=LETM1
PLEC	Plectin	Protein Coding	Q15149	56	GC08M147180	0.380858480930328	https://www.genecards.org/cgi-bin/carddisp.pl?gene=PLEC
POU2F1	POU Class 2 Homeobox 1	Protein Coding	P14859	56	GC01P174305	0.380858480930328	https://www.genecards.org/cgi-bin/carddisp.pl?gene=POU2F1
PTPN13	Protein Tyrosine Phosphatase Non-Receptor Type 13	Protein Coding	Q12923	56	GC04P086594	0.380858480930328	https://www.genecards.org/cgi-bin/carddisp.pl?gene=PTPN13
STT3B	STT3 Oligosaccharyltransferase Complex Catalytic Subunit B	Protein Coding	Q8TCJ2	56	GC03P031532	0.380858480930328	https://www.genecards.org/cgi-bin/carddisp.pl?gene=STT3B
CDX2	Caudal Type Homeobox 2	Protein Coding	Q99626	55	GC13M027962	0.380858480930328	https://www.genecards.org/cgi-bin/carddisp.pl?gene=CDX2
FIBP	FGF1 Intracellular Binding Protein	Protein Coding	O43427	55	GC11M136593	0.380858480930328	https://www.genecards.org/cgi-bin/carddisp.pl?gene=FIBP
FOXO4	Forkhead Box O4	Protein Coding	P98177	55	GC0XP071095	0.380858480930328	https://www.genecards.org/cgi-bin/carddisp.pl?gene=FOXO4
NHEJ1	Non-Homologous End Joining Factor 1	Protein Coding	Q9H9Q4	55	GC02M219188	0.380858480930328	https://www.genecards.org/cgi-bin/carddisp.pl?gene=NHEJ1
JUND	JunD Proto-Oncogene, AP-1 Transcription Factor Subunit	Protein Coding	P17535	54	GC19M018279	0.380858480930328	https://www.genecards.org/cgi-bin/carddisp.pl?gene=JUND
LASP1	LIM And SH3 Protein 1	Protein Coding	Q14847	54	GC17P038869	0.380858480930328	https://www.genecards.org/cgi-bin/carddisp.pl?gene=LASP1
RGS10	Regulator Of G Protein Signaling 10	Protein Coding	O43665	54	GC10M119499	0.380858480930328	https://www.genecards.org/cgi-bin/carddisp.pl?gene=RGS10
RGS4	Regulator Of G Protein Signaling 4	Protein Coding	P49798	54	GC01P163068	0.380858480930328	https://www.genecards.org/cgi-bin/carddisp.pl?gene=RGS4
RGS9	Regulator Of G Protein Signaling 9	Protein Coding	O75916	54	GC17P145035	0.380858480930328	https://www.genecards.org/cgi-bin/carddisp.pl?gene=RGS9
SEMA3F	Semaphorin 3F	Protein Coding	Q13275	54	GC03P063239	0.380858480930328	https://www.genecards.org/cgi-bin/carddisp.pl?gene=SEMA3F
TAC1	Tachykinin Precursor 1	Protein Coding	P20366	54	GC07P097734	0.380858480930328	https://www.genecards.org/cgi-bin/carddisp.pl?gene=TAC1
TMSB4X	Thymosin Beta 4 X-Linked	Protein Coding	P62328	54	GC0XP012975	0.380858480930328	https://www.genecards.org/cgi-bin/carddisp.pl?gene=TMSB4X
VRK2	VRK Serine/Threonine Kinase 2	Protein Coding	Q86Y07	54	GC02P057907	0.380858480930328	https://www.genecards.org/cgi-bin/carddisp.pl?gene=VRK2
AFF4	ALF Transcription Elongation Factor 4	Protein Coding	Q9UHB7	53	GC05M132875	0.380858480930328	https://www.genecards.org/cgi-bin/carddisp.pl?gene=AFF4
ATL1	Atlastin GTPase 1	Protein Coding	Q8WXF7	53	GC14P050532	0.380858480930328	https://www.genecards.org/cgi-bin/carddisp.pl?gene=ATL1
BBC3	BCL2 Binding Component 3	Protein Coding	Q96PG8	53	GC19M047220	0.380858480930328	https://www.genecards.org/cgi-bin/carddisp.pl?gene=BBC3
FUT4	Fucosyltransferase 4	Protein Coding	P22083	53	GC11P104393	0.380858480930328	https://www.genecards.org/cgi-bin/carddisp.pl?gene=FUT4
HLTF	Helicase Like Transcription Factor	Protein Coding	Q14527	53	GC03M149030	0.380858480930328	https://www.genecards.org/cgi-bin/carddisp.pl?gene=HLTF
LRP1B	LDL Receptor Related Protein 1B	Protein Coding	Q9NZR2	53	GC02M140231	0.380858480930328	https://www.genecards.org/cgi-bin/carddisp.pl?gene=LRP1B
MRC2	Mannose Receptor C-Type 2	Protein Coding	Q9UBG0	53	GC17P062627	0.380858480930328	https://www.genecards.org/cgi-bin/carddisp.pl?gene=MRC2
MX1	MX Dynamin Like GTPase 1	Protein Coding	P20591	53	GC21P041420	0.380858480930328	https://www.genecards.org/cgi-bin/carddisp.pl?gene=MX1
NTS	Neurotensin	Protein Coding	P30990	53	GC12P085876	0.380858480930328	https://www.genecards.org/cgi-bin/carddisp.pl?gene=NTS
RGS2	Regulator Of G Protein Signaling 2	Protein Coding	P41220	53	GC01P192809	0.380858480930328	https://www.genecards.org/cgi-bin/carddisp.pl?gene=RGS2
RNF125	Ring Finger Protein 125	Protein Coding	Q96EQ8	53	GC18P032578	0.380858480930328	https://www.genecards.org/cgi-bin/carddisp.pl?gene=RNF125
USP4	Ubiquitin Specific Peptidase 4	Protein Coding	Q13107	53	GC03M049277	0.380858480930328	https://www.genecards.org/cgi-bin/carddisp.pl?gene=USP4
XRCC2	X-Ray Repair Cross Complementing 2	Protein Coding	O43543	53	GC07M152644	0.380858480930328	https://www.genecards.org/cgi-bin/carddisp.pl?gene=XRCC2
MFF	Mitochondrial Fission Factor	Protein Coding	Q9GZY8	52	GC02P227325	0.380858480930328	https://www.genecards.org/cgi-bin/carddisp.pl?gene=MFF
PSMC3IP	PSMC3 Interacting Protein	Protein Coding	Q9P2W1	52	GC17M042572	0.380858480930328	https://www.genecards.org/cgi-bin/carddisp.pl?gene=PSMC3IP
RGS14	Regulator Of G Protein Signaling 14	Protein Coding	O43566	52	GC05P177357	0.380858480930328	https://www.genecards.org/cgi-bin/carddisp.pl?gene=RGS14
RGS5	Regulator Of G Protein Signaling 5	Protein Coding	O15539	52	GC01M163111	0.380858480930328	https://www.genecards.org/cgi-bin/carddisp.pl?gene=RGS5
RGS7	Regulator Of G Protein Signaling 7	Protein Coding	P49802	52	GC01M240767	0.380858480930328	https://www.genecards.org/cgi-bin/carddisp.pl?gene=RGS7
RHCG	Rh Family C Glycoprotein	Protein Coding	Q9UBD6	52	GC15M089471	0.380858480930328	https://www.genecards.org/cgi-bin/carddisp.pl?gene=RHCG
TMC8	Transmembrane Channel Like 8	Protein Coding	Q8IU68	52	GC17P078130	0.380858480930328	https://www.genecards.org/cgi-bin/carddisp.pl?gene=TMC8
CXCL3	C-X-C Motif Chemokine Ligand 3	Protein Coding	P19876	51	GC04M074036	0.380858480930328	https://www.genecards.org/cgi-bin/carddisp.pl?gene=CXCL3
GSTM4	Glutathione S-Transferase Mu 4	Protein Coding	Q03013	51	GC01P111457	0.380858480930328	https://www.genecards.org/cgi-bin/carddisp.pl?gene=GSTM4
RGS1	Regulator Of G Protein Signaling 1	Protein Coding	Q08116	50	GC01P192575	0.380858480930328	https://www.genecards.org/cgi-bin/carddisp.pl?gene=RGS1
RGS12	Regulator Of G Protein Signaling 12	Protein Coding	O14924	50	GC04P009417	0.380858480930328	https://www.genecards.org/cgi-bin/carddisp.pl?gene=RGS12
RGS20	Regulator Of G Protein Signaling 20	Protein Coding	O76081	50	GC08P053851	0.380858480930328	https://www.genecards.org/cgi-bin/carddisp.pl?gene=RGS20
RGS8	Regulator Of G Protein Signaling 8	Protein Coding	P57771	50	GC01M186625	0.380858480930328	https://www.genecards.org/cgi-bin/carddisp.pl?gene=RGS8
TKTL1	Transketolase Like 1	Protein Coding	P51854	50	GC0XP154295	0.380858480930328	https://www.genecards.org/cgi-bin/carddisp.pl?gene=TKTL1
TNNC2	Troponin C2, Fast Skeletal Type	Protein Coding	P02585	50	GC20M045823	0.380858480930328	https://www.genecards.org/cgi-bin/carddisp.pl?gene=TNNC2
TNRC6B	Trinucleotide Repeat Containing Adaptor 6B	Protein Coding	Q9UPQ9	50	GC22P040044	0.380858480930328	https://www.genecards.org/cgi-bin/carddisp.pl?gene=TNRC6B
MAGEA3	MAGE Family Member A3	Protein Coding	P43357	49	GC0XP152698	0.380858480930328	https://www.genecards.org/cgi-bin/carddisp.pl?gene=MAGEA3
MNAT1	MNAT1 Component Of CDK Activating Kinase	Protein Coding	P51948	49	GC14P060734	0.380858480930328	https://www.genecards.org/cgi-bin/carddisp.pl?gene=MNAT1
NMU	Neuromedin U	Protein Coding	P48645	49	GC04M055595	0.380858480930328	https://www.genecards.org/cgi-bin/carddisp.pl?gene=NMU
RGS11	Regulator Of G Protein Signaling 11	Protein Coding	O94810	49	GC16M000268	0.380858480930328	https://www.genecards.org/cgi-bin/carddisp.pl?gene=RGS11
BASP1	Brain Abundant Membrane Attached Signal Protein 1	Protein Coding	P80723	48	GC05P017065	0.380858480930328	https://www.genecards.org/cgi-bin/carddisp.pl?gene=BASP1
HOXB5	Homeobox B5	Protein Coding	P09067	48	GC17M048591	0.380858480930328	https://www.genecards.org/cgi-bin/carddisp.pl?gene=HOXB5
HTRA3	HtrA Serine Peptidase 3	Protein Coding	P83110	48	GC04P008269	0.380858480930328	https://www.genecards.org/cgi-bin/carddisp.pl?gene=HTRA3
RGS3	Regulator Of G Protein Signaling 3	Protein Coding	P49796	48	GC09P149263	0.380858480930328	https://www.genecards.org/cgi-bin/carddisp.pl?gene=RGS3
CHFR	Checkpoint With Forkhead And Ring Finger Domains	Protein Coding	Q96EP1	47	GC12M132822	0.380858480930328	https://www.genecards.org/cgi-bin/carddisp.pl?gene=CHFR
EPC1	Enhancer Of Polycomb Homolog 1	Protein Coding	Q9H2F5	47	GC10M036797	0.380858480930328	https://www.genecards.org/cgi-bin/carddisp.pl?gene=EPC1
RGS16	Regulator Of G Protein Signaling 16	Protein Coding	O15492	47	GC01M182598	0.380858480930328	https://www.genecards.org/cgi-bin/carddisp.pl?gene=RGS16
ZNF276	Zinc Finger Protein 276	Protein Coding	Q8N554	47	GC16P089720	0.380858480930328	https://www.genecards.org/cgi-bin/carddisp.pl?gene=ZNF276
CNIH4	Cornichon Family Member 4	Protein Coding	Q9P003	46	GC01P224356	0.380858480930328	https://www.genecards.org/cgi-bin/carddisp.pl?gene=CNIH4
SEC62	SEC62 Homolog, Preprotein Translocation Factor	Protein Coding	Q99442	46	GC03P169966	0.380858480930328	https://www.genecards.org/cgi-bin/carddisp.pl?gene=SEC62
STK17A	Serine/Threonine Kinase 17a	Protein Coding	Q9UEE5	46	GC07P043582	0.380858480930328	https://www.genecards.org/cgi-bin/carddisp.pl?gene=STK17A
TNFAIP2	TNF Alpha Induced Protein 2	Protein Coding	Q03169	46	GC14P119265	0.380858480930328	https://www.genecards.org/cgi-bin/carddisp.pl?gene=TNFAIP2
RBM3	RNA Binding Motif Protein 3	Protein Coding	P98179	45	GC0XP048574	0.380858480930328	https://www.genecards.org/cgi-bin/carddisp.pl?gene=RBM3
SPRR1A	Small Proline Rich Protein 1A	Protein Coding	P35321	45	GC01P152984	0.380858480930328	https://www.genecards.org/cgi-bin/carddisp.pl?gene=SPRR1A
RGS22	Regulator Of G Protein Signaling 22	Protein Coding	Q8NE09	44	GC08M099960	0.380858480930328	https://www.genecards.org/cgi-bin/carddisp.pl?gene=RGS22
HTN3	Histatin 3	Protein Coding	P15516	43	GC04P070028	0.380858480930328	https://www.genecards.org/cgi-bin/carddisp.pl?gene=HTN3
HTN1	Histatin 1	Protein Coding	P15515	42	GC04P070098	0.380858480930328	https://www.genecards.org/cgi-bin/carddisp.pl?gene=HTN1
RGS18	Regulator Of G Protein Signaling 18	Protein Coding	Q9NS28	42	GC01P192158	0.380858480930328	https://www.genecards.org/cgi-bin/carddisp.pl?gene=RGS18
TM4SF19	Transmembrane 4 L Six Family Member 19	Protein Coding	Q96DZ7	42	GC03M196319	0.380858480930328	https://www.genecards.org/cgi-bin/carddisp.pl?gene=TM4SF19
RGS13	Regulator Of G Protein Signaling 13	Protein Coding	O14921	41	GC01P192636	0.380858480930328	https://www.genecards.org/cgi-bin/carddisp.pl?gene=RGS13
ZNF420	Zinc Finger Protein 420	Protein Coding	Q8TAQ5	38	GC19P037007	0.380858480930328	https://www.genecards.org/cgi-bin/carddisp.pl?gene=ZNF420
MIR22HG	MIR22 Host Gene	RNA Gene	Q0VDD5	34	GC17M092159	0.380858480930328	https://www.genecards.org/cgi-bin/carddisp.pl?gene=MIR22HG
BCYRN1	Brain Cytoplasmic RNA 1	RNA Gene		28	GC02P047253	0.380858480930328	https://www.genecards.org/cgi-bin/carddisp.pl?gene=BCYRN1
FEZF1-AS1	FEZF1 Antisense RNA 1	RNA Gene		25	GC07P122303	0.380858480930328	https://www.genecards.org/cgi-bin/carddisp.pl?gene=FEZF1-AS1
LINC00958	Long Intergenic Non-Protein Coding RNA 958	RNA Gene		25	GC11M014381	0.380858480930328	https://www.genecards.org/cgi-bin/carddisp.pl?gene=LINC00958
ITGB1-DT	ITGB1 Divergent Transcript	RNA Gene		20	GC10P032959	0.380858480930328	https://www.genecards.org/cgi-bin/carddisp.pl?gene=ITGB1-DT
LINC00968	Long Intergenic Non-Protein Coding RNA 968	RNA Gene		19	GC08M056776	0.380858480930328	https://www.genecards.org/cgi-bin/carddisp.pl?gene=LINC00968
LINC02154	Long Intergenic Non-Protein Coding RNA 2154	RNA Gene		19	GC0XM015994	0.380858480930328	https://www.genecards.org/cgi-bin/carddisp.pl?gene=LINC02154
MIR4689	MicroRNA 4689	RNA Gene		16	GC01M005862	0.380858480930328	https://www.genecards.org/cgi-bin/carddisp.pl?gene=MIR4689
LINC01060	Long Intergenic Non-Protein Coding RNA 1060	RNA Gene		15	GC04P188372	0.380858480930328	https://www.genecards.org/cgi-bin/carddisp.pl?gene=LINC01060
LOC130058543	ATAC-STARR-Seq Lymphoblastoid Active Region 10486	Functional Element		10	GC16P118545	0.380858480930328	https://www.genecards.org/cgi-bin/carddisp.pl?gene=LOC130058543
RET	Ret Proto-Oncogene	Protein Coding	P07949	67	GC10P051689	0.356260478496552	https://www.genecards.org/cgi-bin/carddisp.pl?gene=RET
CDK5	Cyclin Dependent Kinase 5	Protein Coding	Q00535	66	GC07M151053	0.356260478496552	https://www.genecards.org/cgi-bin/carddisp.pl?gene=CDK5
CTSD	Cathepsin D	Protein Coding	P07339	66	GC11M001752	0.356260478496552	https://www.genecards.org/cgi-bin/carddisp.pl?gene=CTSD
HMOX1	Heme Oxygenase 1	Protein Coding	P09601	65	GC22P035380	0.356260478496552	https://www.genecards.org/cgi-bin/carddisp.pl?gene=HMOX1
MERTK	MER Proto-Oncogene, Tyrosine Kinase	Protein Coding	Q12866	64	GC02P111898	0.356260478496552	https://www.genecards.org/cgi-bin/carddisp.pl?gene=MERTK
BDNF	Brain Derived Neurotrophic Factor	Protein Coding	P23560	63	GC11M027654	0.356260478496552	https://www.genecards.org/cgi-bin/carddisp.pl?gene=BDNF
RAD50	RAD50 Double Strand Break Repair Protein	Protein Coding	Q92878	63	GC05P132556	0.356260478496552	https://www.genecards.org/cgi-bin/carddisp.pl?gene=RAD50
TUBB3	Tubulin Beta 3 Class III	Protein Coding	Q13509	63	GC16P115082	0.356260478496552	https://www.genecards.org/cgi-bin/carddisp.pl?gene=TUBB3
MAP2K3	Mitogen-Activated Protein Kinase Kinase 3	Protein Coding	P46734	62	GC17P143805	0.356260478496552	https://www.genecards.org/cgi-bin/carddisp.pl?gene=MAP2K3
SMARCA2	SWI/SNF Related BAF Chromatin Remodeling Complex Subunit ATPase 2	Protein Coding	P51531	62	GC09P001980	0.356260478496552	https://www.genecards.org/cgi-bin/carddisp.pl?gene=SMARCA2
COL1A2	Collagen Type I Alpha 2 Chain	Protein Coding	P08123	61	GC07P094394	0.356260478496552	https://www.genecards.org/cgi-bin/carddisp.pl?gene=COL1A2
IGF2	Insulin Like Growth Factor 2	Protein Coding	P01344	61	GC11M014033	0.356260478496552	https://www.genecards.org/cgi-bin/carddisp.pl?gene=IGF2
KCNN4	Potassium Calcium-Activated Channel Subfamily N Member 4	Protein Coding	O15554	61	GC19M105071	0.356260478496552	https://www.genecards.org/cgi-bin/carddisp.pl?gene=KCNN4
CD3E	CD3 Epsilon Subunit Of T-Cell Receptor Complex	Protein Coding	P07766	60	GC11P118304	0.356260478496552	https://www.genecards.org/cgi-bin/carddisp.pl?gene=CD3E
DUSP6	Dual Specificity Phosphatase 6	Protein Coding	Q16828	60	GC12M089347	0.356260478496552	https://www.genecards.org/cgi-bin/carddisp.pl?gene=DUSP6
EPHA3	EPH Receptor A3	Protein Coding	P29320	60	GC03P089077	0.356260478496552	https://www.genecards.org/cgi-bin/carddisp.pl?gene=EPHA3
MAPK13	Mitogen-Activated Protein Kinase 13	Protein Coding	O15264	60	GC06P173200	0.356260478496552	https://www.genecards.org/cgi-bin/carddisp.pl?gene=MAPK13
MSN	Moesin	Protein Coding	P26038	60	GC0XP065588	0.356260478496552	https://www.genecards.org/cgi-bin/carddisp.pl?gene=MSN
SCNN1G	Sodium Channel Epithelial 1 Subunit Gamma	Protein Coding	P51170	60	GC16P023182	0.356260478496552	https://www.genecards.org/cgi-bin/carddisp.pl?gene=SCNN1G
GCLC	Glutamate-Cysteine Ligase Catalytic Subunit	Protein Coding	P48506	59	GC06M053497	0.356260478496552	https://www.genecards.org/cgi-bin/carddisp.pl?gene=GCLC
LAMB3	Laminin Subunit Beta 3	Protein Coding	Q13751	59	GC01M209614	0.356260478496552	https://www.genecards.org/cgi-bin/carddisp.pl?gene=LAMB3
PTPRZ1	Protein Tyrosine Phosphatase Receptor Type Z1	Protein Coding	P23471	59	GC07P121873	0.356260478496552	https://www.genecards.org/cgi-bin/carddisp.pl?gene=PTPRZ1
BAD	BCL2 Associated Agonist Of Cell Death	Protein Coding	Q92934	57	GC11M136512	0.356260478496552	https://www.genecards.org/cgi-bin/carddisp.pl?gene=BAD
ECM1	Extracellular Matrix Protein 1	Protein Coding	Q16610	57	GC01P150508	0.356260478496552	https://www.genecards.org/cgi-bin/carddisp.pl?gene=ECM1
FGF19	Fibroblast Growth Factor 19	Protein Coding	O95750	57	GC11M136731	0.356260478496552	https://www.genecards.org/cgi-bin/carddisp.pl?gene=FGF19
NECTIN4	Nectin Cell Adhesion Molecule 4	Protein Coding	Q96NY8	57	GC01M166517	0.356260478496552	https://www.genecards.org/cgi-bin/carddisp.pl?gene=NECTIN4
PTGIS	Prostaglandin I2 Synthase	Protein Coding	Q16647	57	GC20M049503	0.356260478496552	https://www.genecards.org/cgi-bin/carddisp.pl?gene=PTGIS
ROBO1	Roundabout Guidance Receptor 1	Protein Coding	Q9Y6N7	57	GC03M078597	0.356260478496552	https://www.genecards.org/cgi-bin/carddisp.pl?gene=ROBO1
RUVBL1	RuvB Like AAA ATPase 1	Protein Coding	Q9Y265	57	GC03M128064	0.356260478496552	https://www.genecards.org/cgi-bin/carddisp.pl?gene=RUVBL1
SATB2	SATB Homeobox 2	Protein Coding	Q9UPW6	57	GC02M199269	0.356260478496552	https://www.genecards.org/cgi-bin/carddisp.pl?gene=SATB2
SELE	Selectin E	Protein Coding	P16581	57	GC01M169722	0.356260478496552	https://www.genecards.org/cgi-bin/carddisp.pl?gene=SELE
SMAD7	SMAD Family Member 7	Protein Coding	O15105	57	GC18M048919	0.356260478496552	https://www.genecards.org/cgi-bin/carddisp.pl?gene=SMAD7
KCNC4	Potassium Voltage-Gated Channel Subfamily C Member 4	Protein Coding	Q03721	56	GC01P111557	0.356260478496552	https://www.genecards.org/cgi-bin/carddisp.pl?gene=KCNC4
KRT10	Keratin 10	Protein Coding	P13645	56	GC17M040818	0.356260478496552	https://www.genecards.org/cgi-bin/carddisp.pl?gene=KRT10
NCOR2	Nuclear Receptor Corepressor 2	Protein Coding	Q9Y618	56	GC12M124324	0.356260478496552	https://www.genecards.org/cgi-bin/carddisp.pl?gene=NCOR2
OLR1	Oxidized Low Density Lipoprotein Receptor 1	Protein Coding	P78380	56	GC12M034544	0.356260478496552	https://www.genecards.org/cgi-bin/carddisp.pl?gene=OLR1
RAD17	RAD17 Checkpoint Clamp Loader Component	Protein Coding	O75943	56	GC05P069369	0.356260478496552	https://www.genecards.org/cgi-bin/carddisp.pl?gene=RAD17
SALL4	Spalt Like Transcription Factor 4	Protein Coding	Q9UJQ4	56	GC20M051784	0.356260478496552	https://www.genecards.org/cgi-bin/carddisp.pl?gene=SALL4
SELL	Selectin L	Protein Coding	P14151	56	GC01M169690	0.356260478496552	https://www.genecards.org/cgi-bin/carddisp.pl?gene=SELL
SLC3A2	Solute Carrier Family 3 Member 2	Protein Coding	P08195	56	GC11P062856	0.356260478496552	https://www.genecards.org/cgi-bin/carddisp.pl?gene=SLC3A2
PORCN	Porcupine O-Acyltransferase	Protein Coding	Q9H237	55	GC0XP060112	0.356260478496552	https://www.genecards.org/cgi-bin/carddisp.pl?gene=PORCN
PSTPIP1	Proline-Serine-Threonine Phosphatase Interacting Protein 1	Protein Coding	O43586	55	GC15P076993	0.356260478496552	https://www.genecards.org/cgi-bin/carddisp.pl?gene=PSTPIP1
SUZ12	SUZ12 Polycomb Repressive Complex 2 Subunit	Protein Coding	Q15022	55	GC17P031937	0.356260478496552	https://www.genecards.org/cgi-bin/carddisp.pl?gene=SUZ12
ACD	ACD Shelterin Complex Subunit And Telomerase Recruitment Factor	Protein Coding	Q96AP0	54	GC16M067686	0.356260478496552	https://www.genecards.org/cgi-bin/carddisp.pl?gene=ACD
FLG	Filaggrin	Protein Coding	P20930	54	GC01M166153	0.356260478496552	https://www.genecards.org/cgi-bin/carddisp.pl?gene=FLG
PRPF8	Pre-MRNA Processing Factor 8	Protein Coding	Q6P2Q9	54	GC17M001650	0.356260478496552	https://www.genecards.org/cgi-bin/carddisp.pl?gene=PRPF8
PTTG1	PTTG1 Regulator Of Sister Chromatid Separation, Securin	Protein Coding	O95997	54	GC05P160461	0.356260478496552	https://www.genecards.org/cgi-bin/carddisp.pl?gene=PTTG1
UBR5	Ubiquitin Protein Ligase E3 Component N-Recognin 5	Protein Coding	O95071	54	GC08M102252	0.356260478496552	https://www.genecards.org/cgi-bin/carddisp.pl?gene=UBR5
BDKRB1	Bradykinin Receptor B1	Protein Coding	P46663	53	GC14P096358	0.356260478496552	https://www.genecards.org/cgi-bin/carddisp.pl?gene=BDKRB1
BRF1	BRF1 General Transcription Factor IIIB Subunit	Protein Coding	Q92994	53	GC14M123360	0.356260478496552	https://www.genecards.org/cgi-bin/carddisp.pl?gene=BRF1
CLEC10A	C-Type Lectin Domain Containing 10A	Protein Coding	Q8IUN9	53	GC17M007074	0.356260478496552	https://www.genecards.org/cgi-bin/carddisp.pl?gene=CLEC10A
IL24	Interleukin 24	Protein Coding	Q13007	53	GC01P206897	0.356260478496552	https://www.genecards.org/cgi-bin/carddisp.pl?gene=IL24
KISS1	KiSS-1 Metastasis Suppressor	Protein Coding	Q15726	53	GC01M204190	0.356260478496552	https://www.genecards.org/cgi-bin/carddisp.pl?gene=KISS1
MAML1	Mastermind Like Transcriptional Coactivator 1	Protein Coding	Q92585	53	GC05P179732	0.356260478496552	https://www.genecards.org/cgi-bin/carddisp.pl?gene=MAML1
NEDD9	Neural Precursor Cell Expressed, Developmentally Down-Regulated 9	Protein Coding	Q14511	53	GC06M011183	0.356260478496552	https://www.genecards.org/cgi-bin/carddisp.pl?gene=NEDD9
PLXNB1	Plexin B1	Protein Coding	O43157	53	GC03M048403	0.356260478496552	https://www.genecards.org/cgi-bin/carddisp.pl?gene=PLXNB1
PSMD1	Proteasome 26S Subunit, Non-ATPase 1	Protein Coding	Q99460	53	GC02P231056	0.356260478496552	https://www.genecards.org/cgi-bin/carddisp.pl?gene=PSMD1
PTMA	Prothymosin Alpha	Protein Coding	P06454	53	GC02P234107	0.356260478496552	https://www.genecards.org/cgi-bin/carddisp.pl?gene=PTMA
SH3KBP1	SH3 Domain Containing Kinase Binding Protein 1	Protein Coding	Q96B97	53	GC0XM019552	0.356260478496552	https://www.genecards.org/cgi-bin/carddisp.pl?gene=SH3KBP1
XPO5	Exportin 5	Protein Coding	Q9HAV4	53	GC06M043522	0.356260478496552	https://www.genecards.org/cgi-bin/carddisp.pl?gene=XPO5
BIRC7	Baculoviral IAP Repeat Containing 7	Protein Coding	Q96CA5	52	GC20P063235	0.356260478496552	https://www.genecards.org/cgi-bin/carddisp.pl?gene=BIRC7
CXCL5	C-X-C Motif Chemokine Ligand 5	Protein Coding	P42830	52	GC04M073995	0.356260478496552	https://www.genecards.org/cgi-bin/carddisp.pl?gene=CXCL5
MUC4	Mucin 4, Cell Surface Associated	Protein Coding	Q99102	52	GC03M195746	0.356260478496552	https://www.genecards.org/cgi-bin/carddisp.pl?gene=MUC4
SRSF3	Serine And Arginine Rich Splicing Factor 3	Protein Coding	P84103	52	GC06P173204	0.356260478496552	https://www.genecards.org/cgi-bin/carddisp.pl?gene=SRSF3
ZFP36L1	ZFP36 Ring Finger Protein Like 1	Protein Coding	Q07352	52	GC14M068787	0.356260478496552	https://www.genecards.org/cgi-bin/carddisp.pl?gene=ZFP36L1
APOBEC3B	Apolipoprotein B MRNA Editing Enzyme Catalytic Subunit 3B	Protein Coding	Q9UH17	51	GC22P038982	0.356260478496552	https://www.genecards.org/cgi-bin/carddisp.pl?gene=APOBEC3B
AJUBA	Ajuba LIM Protein	Protein Coding	Q96IF1	50	GC14M022971	0.356260478496552	https://www.genecards.org/cgi-bin/carddisp.pl?gene=AJUBA
DYNC1I1	Dynein Cytoplasmic 1 Intermediate Chain 1	Protein Coding	O14576	50	GC07P095772	0.356260478496552	https://www.genecards.org/cgi-bin/carddisp.pl?gene=DYNC1I1
NLRX1	NLR Family Member X1	Protein Coding	Q86UT6	50	GC11P119166	0.356260478496552	https://www.genecards.org/cgi-bin/carddisp.pl?gene=NLRX1
SASH1	SAM And SH3 Domain Containing 1	Protein Coding	O94885	50	GC06P148193	0.356260478496552	https://www.genecards.org/cgi-bin/carddisp.pl?gene=SASH1
CCNG2	Cyclin G2	Protein Coding	Q16589	49	GC04P077158	0.356260478496552	https://www.genecards.org/cgi-bin/carddisp.pl?gene=CCNG2
DCD	Dermcidin	Protein Coding	P81605	49	GC12M054644	0.356260478496552	https://www.genecards.org/cgi-bin/carddisp.pl?gene=DCD
E2F7	E2F Transcription Factor 7	Protein Coding	Q96AV8	49	GC12M077021	0.356260478496552	https://www.genecards.org/cgi-bin/carddisp.pl?gene=E2F7
HOXB9	Homeobox B9	Protein Coding	P17482	49	GC17M048621	0.356260478496552	https://www.genecards.org/cgi-bin/carddisp.pl?gene=HOXB9
NOX5	NADPH Oxidase 5	Protein Coding	Q96PH1	49	GC15P184623	0.356260478496552	https://www.genecards.org/cgi-bin/carddisp.pl?gene=NOX5
YEATS2	YEATS Domain Containing 2	Protein Coding	Q9ULM3	49	GC03P185262	0.356260478496552	https://www.genecards.org/cgi-bin/carddisp.pl?gene=YEATS2
FADS3	Fatty Acid Desaturase 3	Protein Coding	Q9Y5Q0	48	GC11M061873	0.356260478496552	https://www.genecards.org/cgi-bin/carddisp.pl?gene=FADS3
PLXDC2	Plexin Domain Containing 2	Protein Coding	Q6UX71	47	GC10P019817	0.356260478496552	https://www.genecards.org/cgi-bin/carddisp.pl?gene=PLXDC2
XIRP1	Xin Actin Binding Repeat Containing 1	Protein Coding	Q702N8	47	GC03M039200	0.356260478496552	https://www.genecards.org/cgi-bin/carddisp.pl?gene=XIRP1
ATMIN	ATM Interactor	Protein Coding	O43313	46	GC16P081035	0.356260478496552	https://www.genecards.org/cgi-bin/carddisp.pl?gene=ATMIN
ALS2CL	ALS2 C-Terminal Like	Protein Coding	Q60I27	45	GC03M046685	0.356260478496552	https://www.genecards.org/cgi-bin/carddisp.pl?gene=ALS2CL
LAMTOR5	Late Endosomal/Lysosomal Adaptor, MAPK And MTOR Activator 5	Protein Coding	O43504	45	GC01M110401	0.356260478496552	https://www.genecards.org/cgi-bin/carddisp.pl?gene=LAMTOR5
PTTG1IP	PTTG1 Interacting Protein	Protein Coding	P53801	44	GC21M044849	0.356260478496552	https://www.genecards.org/cgi-bin/carddisp.pl?gene=PTTG1IP
DDX60	DExD/H-Box Helicase 60	Protein Coding	Q8IY21	43	GC04M168216	0.356260478496552	https://www.genecards.org/cgi-bin/carddisp.pl?gene=DDX60
JMJD7	Jumonji Domain Containing 7	Protein Coding	P0C870	43	GC15P184147	0.356260478496552	https://www.genecards.org/cgi-bin/carddisp.pl?gene=JMJD7
PLA2G4B	Phospholipase A2 Group IVB	Protein Coding	P0C869	43	GC15P041837	0.356260478496552	https://www.genecards.org/cgi-bin/carddisp.pl?gene=PLA2G4B
RCHY1	Ring Finger And CHY Zinc Finger Domain Containing 1	Protein Coding	Q96PM5	43	GC04M075479	0.356260478496552	https://www.genecards.org/cgi-bin/carddisp.pl?gene=RCHY1
CTAG1B	Cancer/Testis Antigen 1B	Protein Coding	P78358	41	GC0XM154617	0.356260478496552	https://www.genecards.org/cgi-bin/carddisp.pl?gene=CTAG1B
TNFAIP8L3	TNF Alpha Induced Protein 8 Like 3	Protein Coding	Q5GJ75	41	GC15M051056	0.356260478496552	https://www.genecards.org/cgi-bin/carddisp.pl?gene=TNFAIP8L3
MEG3	Maternally Expressed 3	RNA Gene		36	GC14P120211	0.356260478496552	https://www.genecards.org/cgi-bin/carddisp.pl?gene=MEG3
MIR200C	MicroRNA 200c	RNA Gene		30	GC12P068289	0.356260478496552	https://www.genecards.org/cgi-bin/carddisp.pl?gene=MIR200C
MIR26A1	MicroRNA 26a-1	RNA Gene		30	GC03P037969	0.356260478496552	https://www.genecards.org/cgi-bin/carddisp.pl?gene=MIR26A1
MIR15B	MicroRNA 15b	RNA Gene		28	GC03P160404	0.356260478496552	https://www.genecards.org/cgi-bin/carddisp.pl?gene=MIR15B
MIR92A1	MicroRNA 92a-1	RNA Gene		28	GC13P091730	0.356260478496552	https://www.genecards.org/cgi-bin/carddisp.pl?gene=MIR92A1
MIR92B	MicroRNA 92b	RNA Gene		28	GC01P155195	0.356260478496552	https://www.genecards.org/cgi-bin/carddisp.pl?gene=MIR92B
MIR128-1	MicroRNA 128-1	RNA Gene		27	GC02P135665	0.356260478496552	https://www.genecards.org/cgi-bin/carddisp.pl?gene=MIR128-1
NORAD	Non-Coding RNA Activated By DNA Damage	RNA Gene		26	GC20M036722	0.356260478496552	https://www.genecards.org/cgi-bin/carddisp.pl?gene=NORAD
OIP5-AS1	OIP5 Antisense RNA 1	RNA Gene		26	GC15P184109	0.356260478496552	https://www.genecards.org/cgi-bin/carddisp.pl?gene=OIP5-AS1
FOXD2-AS1	FOXD2 Adjacent Opposite Strand RNA 1	RNA Gene		24	GC01M047432	0.356260478496552	https://www.genecards.org/cgi-bin/carddisp.pl?gene=FOXD2-AS1
DLEU7-AS1	DLEU7 Antisense RNA 1	RNA Gene		23	GC13P051534	0.356260478496552	https://www.genecards.org/cgi-bin/carddisp.pl?gene=DLEU7-AS1
MIR642A	MicroRNA 642a	RNA Gene		23	GC19P045674	0.356260478496552	https://www.genecards.org/cgi-bin/carddisp.pl?gene=MIR642A
MIR92A2	MicroRNA 92a-2	RNA Gene		23	GC0XM135347	0.356260478496552	https://www.genecards.org/cgi-bin/carddisp.pl?gene=MIR92A2
MIF-AS1	MIF Antisense RNA 1	RNA Gene		22	GC22M023893	0.356260478496552	https://www.genecards.org/cgi-bin/carddisp.pl?gene=MIF-AS1
PSMA3-AS1	PSMA3 Antisense RNA 1	RNA Gene		19	GC14M058140	0.356260478496552	https://www.genecards.org/cgi-bin/carddisp.pl?gene=PSMA3-AS1
TRG-AS1	T Cell Receptor Gamma Locus Antisense RNA 1	RNA Gene		17	GC07P038308	0.356260478496552	https://www.genecards.org/cgi-bin/carddisp.pl?gene=TRG-AS1
MIR1293	MicroRNA 1293	RNA Gene		16	GC12M050234	0.356260478496552	https://www.genecards.org/cgi-bin/carddisp.pl?gene=MIR1293
LINC01123	Long Intergenic Non-Protein Coding RNA 1123	RNA Gene		15	GC02P109986	0.356260478496552	https://www.genecards.org/cgi-bin/carddisp.pl?gene=LINC01123
SNORD49A	Small Nucleolar RNA, C/D Box 49A	RNA Gene		14	GC17P016440	0.356260478496552	https://www.genecards.org/cgi-bin/carddisp.pl?gene=SNORD49A
MIR4781	MicroRNA 4781	RNA Gene		11	GC01P054054	0.356260478496552	https://www.genecards.org/cgi-bin/carddisp.pl?gene=MIR4781
AKT3	AKT Serine/Threonine Kinase 3	Protein Coding	Q9Y243	68	GC01M243488	0.329833120107651	https://www.genecards.org/cgi-bin/carddisp.pl?gene=AKT3
NTRK3	Neurotrophic Receptor Tyrosine Kinase 3	Protein Coding	Q16288	66	GC15M087859	0.329833120107651	https://www.genecards.org/cgi-bin/carddisp.pl?gene=NTRK3
SNCA	Synuclein Alpha	Protein Coding	P37840	65	GC04M089724	0.329833120107651	https://www.genecards.org/cgi-bin/carddisp.pl?gene=SNCA
ABCB1	ATP Binding Cassette Subfamily B Member 1	Protein Coding	P08183	64	GC07M087504	0.329833120107651	https://www.genecards.org/cgi-bin/carddisp.pl?gene=ABCB1
NGF	Nerve Growth Factor	Protein Coding	P01138	64	GC01M115285	0.329833120107651	https://www.genecards.org/cgi-bin/carddisp.pl?gene=NGF
APOA1	Apolipoprotein A1	Protein Coding	P02647	63	GC11M116835	0.329833120107651	https://www.genecards.org/cgi-bin/carddisp.pl?gene=APOA1
COL1A1	Collagen Type I Alpha 1 Chain	Protein Coding	P02452	63	GC17M093791	0.329833120107651	https://www.genecards.org/cgi-bin/carddisp.pl?gene=COL1A1
EPHA4	EPH Receptor A4	Protein Coding	P54764	63	GC02M221418	0.329833120107651	https://www.genecards.org/cgi-bin/carddisp.pl?gene=EPHA4
BMP4	Bone Morphogenetic Protein 4	Protein Coding	P12644	62	GC14M053949	0.329833120107651	https://www.genecards.org/cgi-bin/carddisp.pl?gene=BMP4
MTAP	Methylthioadenosine Phosphorylase	Protein Coding	Q13126	62	GC09P021925	0.329833120107651	https://www.genecards.org/cgi-bin/carddisp.pl?gene=MTAP
NLRP3	NLR Family Pyrin Domain Containing 3	Protein Coding	Q96P20	62	GC01P247583	0.329833120107651	https://www.genecards.org/cgi-bin/carddisp.pl?gene=NLRP3
TNFSF11	TNF Superfamily Member 11	Protein Coding	O14788	62	GC13P042562	0.329833120107651	https://www.genecards.org/cgi-bin/carddisp.pl?gene=TNFSF11
ABCC2	ATP Binding Cassette Subfamily C Member 2	Protein Coding	Q92887	61	GC10P099782	0.329833120107651	https://www.genecards.org/cgi-bin/carddisp.pl?gene=ABCC2
GRK2	G Protein-Coupled Receptor Kinase 2	Protein Coding	P25098	61	GC11P067266	0.329833120107651	https://www.genecards.org/cgi-bin/carddisp.pl?gene=GRK2
ADAM9	ADAM Metallopeptidase Domain 9	Protein Coding	Q13443	60	GC08P038996	0.329833120107651	https://www.genecards.org/cgi-bin/carddisp.pl?gene=ADAM9
DCC	DCC Netrin 1 Receptor	Protein Coding	P43146	60	GC18P052340	0.329833120107651	https://www.genecards.org/cgi-bin/carddisp.pl?gene=DCC
ENG	Endoglin	Protein Coding	P17813	60	GC09M131239	0.329833120107651	https://www.genecards.org/cgi-bin/carddisp.pl?gene=ENG
GNB3	G Protein Subunit Beta 3	Protein Coding	P16520	60	GC12P006839	0.329833120107651	https://www.genecards.org/cgi-bin/carddisp.pl?gene=GNB3
MAPKAPK2	MAPK Activated Protein Kinase 2	Protein Coding	P49137	60	GC01P206684	0.329833120107651	https://www.genecards.org/cgi-bin/carddisp.pl?gene=MAPKAPK2
RPS19	Ribosomal Protein S19	Protein Coding	P39019	60	GC19P143029	0.329833120107651	https://www.genecards.org/cgi-bin/carddisp.pl?gene=RPS19
SLC5A1	Solute Carrier Family 5 Member 1	Protein Coding	P13866	60	GC22P032043	0.329833120107651	https://www.genecards.org/cgi-bin/carddisp.pl?gene=SLC5A1
TMPRSS2	Transmembrane Serine Protease 2	Protein Coding	O15393	60	GC21M041464	0.329833120107651	https://www.genecards.org/cgi-bin/carddisp.pl?gene=TMPRSS2
TNK2	Tyrosine Kinase Non Receptor 2	Protein Coding	Q07912	60	GC03M195863	0.329833120107651	https://www.genecards.org/cgi-bin/carddisp.pl?gene=TNK2
WNT1	Wnt Family Member 1	Protein Coding	P04628	60	GC12P069479	0.329833120107651	https://www.genecards.org/cgi-bin/carddisp.pl?gene=WNT1
CDC73	Cell Division Cycle 73	Protein Coding	Q6P1J9	59	GC01P193121	0.329833120107651	https://www.genecards.org/cgi-bin/carddisp.pl?gene=CDC73
CRP	C-Reactive Protein	Protein Coding	P02741	59	GC01M166465	0.329833120107651	https://www.genecards.org/cgi-bin/carddisp.pl?gene=CRP
DDR1	Discoidin Domain Receptor Tyrosine Kinase 1	Protein Coding	Q08345	59	GC06P173063	0.329833120107651	https://www.genecards.org/cgi-bin/carddisp.pl?gene=DDR1
FHL1	Four And A Half LIM Domains 1	Protein Coding	Q13642	59	GC0XP136146	0.329833120107651	https://www.genecards.org/cgi-bin/carddisp.pl?gene=FHL1
PRDX2	Peroxiredoxin 2	Protein Coding	P32119	59	GC19M012796	0.329833120107651	https://www.genecards.org/cgi-bin/carddisp.pl?gene=PRDX2
RORB	RAR Related Orphan Receptor B	Protein Coding	Q92753	59	GC09P074497	0.329833120107651	https://www.genecards.org/cgi-bin/carddisp.pl?gene=RORB
RPSA	Ribosomal Protein SA	Protein Coding	P08865	59	GC03P039406	0.329833120107651	https://www.genecards.org/cgi-bin/carddisp.pl?gene=RPSA
SIRPA	Signal Regulatory Protein Alpha	Protein Coding	P78324	59	GC20P001894	0.329833120107651	https://www.genecards.org/cgi-bin/carddisp.pl?gene=SIRPA
XPC	XPC Complex Subunit, DNA Damage Recognition And Repair Factor	Protein Coding	Q01831	59	GC03M028072	0.329833120107651	https://www.genecards.org/cgi-bin/carddisp.pl?gene=XPC
AOC3	Amine Oxidase Copper Containing 3	Protein Coding	Q16853	58	GC17P042851	0.329833120107651	https://www.genecards.org/cgi-bin/carddisp.pl?gene=AOC3
ARID1A	AT-Rich Interaction Domain 1A	Protein Coding	O14497	58	GC01P026693	0.329833120107651	https://www.genecards.org/cgi-bin/carddisp.pl?gene=ARID1A
JAG2	Jagged Canonical Notch Ligand 2	Protein Coding	Q9Y219	58	GC14M105140	0.329833120107651	https://www.genecards.org/cgi-bin/carddisp.pl?gene=JAG2
SCARB2	Scavenger Receptor Class B Member 2	Protein Coding	Q14108	58	GC04M076158	0.329833120107651	https://www.genecards.org/cgi-bin/carddisp.pl?gene=SCARB2
XPA	XPA, DNA Damage Recognition And Repair Factor	Protein Coding	P23025	58	GC09M097654	0.329833120107651	https://www.genecards.org/cgi-bin/carddisp.pl?gene=XPA
AHSG	Alpha 2-HS Glycoprotein	Protein Coding	P02765	57	GC03P186696	0.329833120107651	https://www.genecards.org/cgi-bin/carddisp.pl?gene=AHSG
BRD2	Bromodomain Containing 2	Protein Coding	P25440	57	GC06P173114	0.329833120107651	https://www.genecards.org/cgi-bin/carddisp.pl?gene=BRD2
LAMA3	Laminin Subunit Alpha 3	Protein Coding	Q16787	57	GC18P023689	0.329833120107651	https://www.genecards.org/cgi-bin/carddisp.pl?gene=LAMA3
PIGK	Phosphatidylinositol Glycan Anchor Biosynthesis Class K	Protein Coding	Q92643	57	GC01M077088	0.329833120107651	https://www.genecards.org/cgi-bin/carddisp.pl?gene=PIGK
SIRT6	Sirtuin 6	Protein Coding	Q8N6T7	57	GC19M004174	0.329833120107651	https://www.genecards.org/cgi-bin/carddisp.pl?gene=SIRT6
STMN1	Stathmin 1	Protein Coding	P16949	57	GC01M025884	0.329833120107651	https://www.genecards.org/cgi-bin/carddisp.pl?gene=STMN1
AKR1C1	Aldo-Keto Reductase Family 1 Member C1	Protein Coding	Q04828	56	GC10P004963	0.329833120107651	https://www.genecards.org/cgi-bin/carddisp.pl?gene=AKR1C1
CD244	CD244 Molecule	Protein Coding	Q9BZW8	56	GC01M160830	0.329833120107651	https://www.genecards.org/cgi-bin/carddisp.pl?gene=CD244
IFNB1	Interferon Beta 1	Protein Coding	P01574	56	GC09M021077	0.329833120107651	https://www.genecards.org/cgi-bin/carddisp.pl?gene=IFNB1
IQGAP1	IQ Motif Containing GTPase Activating Protein 1	Protein Coding	P46940	56	GC15P090388	0.329833120107651	https://www.genecards.org/cgi-bin/carddisp.pl?gene=IQGAP1
LOXL3	Lysyl Oxidase Like 3	Protein Coding	P58215	56	GC02M074532	0.329833120107651	https://www.genecards.org/cgi-bin/carddisp.pl?gene=LOXL3
SIRT7	Sirtuin 7	Protein Coding	Q9NRC8	56	GC17M081911	0.329833120107651	https://www.genecards.org/cgi-bin/carddisp.pl?gene=SIRT7
SMYD2	SET And MYND Domain Containing 2	Protein Coding	Q9NRG4	56	GC01P214281	0.329833120107651	https://www.genecards.org/cgi-bin/carddisp.pl?gene=SMYD2
CERS1	Ceramide Synthase 1	Protein Coding	P27544	55	GC19M018868	0.329833120107651	https://www.genecards.org/cgi-bin/carddisp.pl?gene=CERS1
MLXIPL	MLX Interacting Protein Like	Protein Coding	Q9NP71	55	GC07M073593	0.329833120107651	https://www.genecards.org/cgi-bin/carddisp.pl?gene=MLXIPL
NDN	Necdin, MAGE Family Member	Protein Coding	Q99608	55	GC15M042490	0.329833120107651	https://www.genecards.org/cgi-bin/carddisp.pl?gene=NDN
PDCD4	Programmed Cell Death 4	Protein Coding	Q53EL6	55	GC10P110871	0.329833120107651	https://www.genecards.org/cgi-bin/carddisp.pl?gene=PDCD4
PTX3	Pentraxin 3	Protein Coding	P26022	55	GC03P157436	0.329833120107651	https://www.genecards.org/cgi-bin/carddisp.pl?gene=PTX3
SHBG	Sex Hormone Binding Globulin	Protein Coding	P04278	55	GC17P007613	0.329833120107651	https://www.genecards.org/cgi-bin/carddisp.pl?gene=SHBG
ADAM8	ADAM Metallopeptidase Domain 8	Protein Coding	P78325	54	GC10M133262	0.329833120107651	https://www.genecards.org/cgi-bin/carddisp.pl?gene=ADAM8
ALG3	ALG3 Alpha-1,3- Mannosyltransferase	Protein Coding	Q92685	54	GC03M184244	0.329833120107651	https://www.genecards.org/cgi-bin/carddisp.pl?gene=ALG3
ASAH2	N-Acylsphingosine Amidohydrolase 2	Protein Coding	Q9NR71	54	GC10M050182	0.329833120107651	https://www.genecards.org/cgi-bin/carddisp.pl?gene=ASAH2
DNAJA1	DnaJ Heat Shock Protein Family (Hsp40) Member A1	Protein Coding	P31689	54	GC09P033025	0.329833120107651	https://www.genecards.org/cgi-bin/carddisp.pl?gene=DNAJA1
GPAA1	Glycosylphosphatidylinositol Anchor Attachment 1	Protein Coding	O43292	54	GC08P144082	0.329833120107651	https://www.genecards.org/cgi-bin/carddisp.pl?gene=GPAA1
HAS3	Hyaluronan Synthase 3	Protein Coding	O00219	54	GC16P069083	0.329833120107651	https://www.genecards.org/cgi-bin/carddisp.pl?gene=HAS3
IFITM3	Interferon Induced Transmembrane Protein 3	Protein Coding	Q01628	54	GC11M000319	0.329833120107651	https://www.genecards.org/cgi-bin/carddisp.pl?gene=IFITM3
NPTX1	Neuronal Pentraxin 1	Protein Coding	Q15818	54	GC17M080466	0.329833120107651	https://www.genecards.org/cgi-bin/carddisp.pl?gene=NPTX1
SH3BP4	SH3 Domain Binding Protein 4	Protein Coding	Q9P0V3	54	GC02P234957	0.329833120107651	https://www.genecards.org/cgi-bin/carddisp.pl?gene=SH3BP4
TGM3	Transglutaminase 3	Protein Coding	Q08188	54	GC20P002296	0.329833120107651	https://www.genecards.org/cgi-bin/carddisp.pl?gene=TGM3
ADAM28	ADAM Metallopeptidase Domain 28	Protein Coding	Q9UKQ2	53	GC08P024294	0.329833120107651	https://www.genecards.org/cgi-bin/carddisp.pl?gene=ADAM28
AIM2	Absent In Melanoma 2	Protein Coding	O14862	53	GC01M166455	0.329833120107651	https://www.genecards.org/cgi-bin/carddisp.pl?gene=AIM2
BLVRB	Biliverdin Reductase B	Protein Coding	P30043	53	GC19M040447	0.329833120107651	https://www.genecards.org/cgi-bin/carddisp.pl?gene=BLVRB
MAPRE2	Microtubule Associated Protein RP/EB Family Member 2	Protein Coding	Q15555	53	GC18P034976	0.329833120107651	https://www.genecards.org/cgi-bin/carddisp.pl?gene=MAPRE2
TAGLN2	Transgelin 2	Protein Coding	P37802	53	GC01M159918	0.329833120107651	https://www.genecards.org/cgi-bin/carddisp.pl?gene=TAGLN2
WRAP53	WD Repeat Containing Antisense To TP53	Protein Coding	Q9BUR4	53	GC17P143379	0.329833120107651	https://www.genecards.org/cgi-bin/carddisp.pl?gene=WRAP53
ARPC5	Actin Related Protein 2/3 Complex Subunit 5	Protein Coding	O15511	52	GC01M186635	0.329833120107651	https://www.genecards.org/cgi-bin/carddisp.pl?gene=ARPC5
CD1A	CD1a Molecule	Protein Coding	P06126	52	GC01P173624	0.329833120107651	https://www.genecards.org/cgi-bin/carddisp.pl?gene=CD1A
ETV5	ETS Variant Transcription Factor 5	Protein Coding	P41161	52	GC03M186046	0.329833120107651	https://www.genecards.org/cgi-bin/carddisp.pl?gene=ETV5
F2RL2	Coagulation Factor II Thrombin Receptor Like 2	Protein Coding	O00254	52	GC05M076615	0.329833120107651	https://www.genecards.org/cgi-bin/carddisp.pl?gene=F2RL2
HOXA9	Homeobox A9	Protein Coding	P31269	52	GC07M027162	0.329833120107651	https://www.genecards.org/cgi-bin/carddisp.pl?gene=HOXA9
ING4	Inhibitor Of Growth Family Member 4	Protein Coding	Q9UNL4	52	GC12M006650	0.329833120107651	https://www.genecards.org/cgi-bin/carddisp.pl?gene=ING4
MICB	MHC Class I Polypeptide-Related Sequence B	Protein Coding	Q29980	52	GC06P173075	0.329833120107651	https://www.genecards.org/cgi-bin/carddisp.pl?gene=MICB
NEIL1	Nei Like DNA Glycosylase 1	Protein Coding	Q96FI4	52	GC15P075346	0.329833120107651	https://www.genecards.org/cgi-bin/carddisp.pl?gene=NEIL1
PIEZO1	Piezo Type Mechanosensitive Ion Channel Component 1 (Er Blood Group)	Protein Coding	Q92508	52	GC16M088715	0.329833120107651	https://www.genecards.org/cgi-bin/carddisp.pl?gene=PIEZO1
RBP1	Retinol Binding Protein 1	Protein Coding	P09455	52	GC03M139517	0.329833120107651	https://www.genecards.org/cgi-bin/carddisp.pl?gene=RBP1
S100A1	S100 Calcium Binding Protein A1	Protein Coding	P23297	52	GC01P153627	0.329833120107651	https://www.genecards.org/cgi-bin/carddisp.pl?gene=S100A1
ADAMTS8	ADAM Metallopeptidase With Thrombospondin Type 1 Motif 8	Protein Coding	Q9UP79	51	GC11M130404	0.329833120107651	https://www.genecards.org/cgi-bin/carddisp.pl?gene=ADAMTS8
CERS6	Ceramide Synthase 6	Protein Coding	Q6ZMG9	50	GC02P168485	0.329833120107651	https://www.genecards.org/cgi-bin/carddisp.pl?gene=CERS6
GSDME	Gasdermin E	Protein Coding	O60443	50	GC07M024699	0.329833120107651	https://www.genecards.org/cgi-bin/carddisp.pl?gene=GSDME
IFIT1	Interferon Induced Protein With Tetratricopeptide Repeats 1	Protein Coding	P09914	50	GC10P120097	0.329833120107651	https://www.genecards.org/cgi-bin/carddisp.pl?gene=IFIT1
KIFC1	Kinesin Family Member C1	Protein Coding	Q9BW19	50	GC06P033391	0.329833120107651	https://www.genecards.org/cgi-bin/carddisp.pl?gene=KIFC1
LPAR4	Lysophosphatidic Acid Receptor 4	Protein Coding	Q99677	50	GC0XP078747	0.329833120107651	https://www.genecards.org/cgi-bin/carddisp.pl?gene=LPAR4
LRG1	Leucine Rich Alpha-2-Glycoprotein 1	Protein Coding	P02750	50	GC19M104127	0.329833120107651	https://www.genecards.org/cgi-bin/carddisp.pl?gene=LRG1
RNPS1	RNA Binding Protein With Serine Rich Domain 1	Protein Coding	Q15287	50	GC16M002253	0.329833120107651	https://www.genecards.org/cgi-bin/carddisp.pl?gene=RNPS1
SLC16A4	Solute Carrier Family 16 Member 4	Protein Coding	O15374	50	GC01M110362	0.329833120107651	https://www.genecards.org/cgi-bin/carddisp.pl?gene=SLC16A4
ULBP2	UL16 Binding Protein 2	Protein Coding	Q9BZM5	50	GC06P174777	0.329833120107651	https://www.genecards.org/cgi-bin/carddisp.pl?gene=ULBP2
C1GALT1	Core 1 Synthase, Glycoprotein-N-Acetylgalactosamine 3-Beta-Galactosyltransferase 1	Protein Coding	Q9NS00	49	GC07P007156	0.329833120107651	https://www.genecards.org/cgi-bin/carddisp.pl?gene=C1GALT1
CTNNAL1	Catenin Alpha Like 1	Protein Coding	Q9UBT7	49	GC09M108942	0.329833120107651	https://www.genecards.org/cgi-bin/carddisp.pl?gene=CTNNAL1
HOXD11	Homeobox D11	Protein Coding	P31277	49	GC02P176104	0.329833120107651	https://www.genecards.org/cgi-bin/carddisp.pl?gene=HOXD11
RHOD	Ras Homolog Family Member D	Protein Coding	O00212	49	GC11P103475	0.329833120107651	https://www.genecards.org/cgi-bin/carddisp.pl?gene=RHOD
SLC25A17	Solute Carrier Family 25 Member 17	Protein Coding	O43808	49	GC22M083909	0.329833120107651	https://www.genecards.org/cgi-bin/carddisp.pl?gene=SLC25A17
SUPT20H	SPT20 Homolog, SAGA Complex Component	Protein Coding	Q8NEM7	49	GC13M037009	0.329833120107651	https://www.genecards.org/cgi-bin/carddisp.pl?gene=SUPT20H
THEM4	Thioesterase Superfamily Member 4	Protein Coding	Q5T1C6	49	GC01M151870	0.329833120107651	https://www.genecards.org/cgi-bin/carddisp.pl?gene=THEM4
ADAMTS15	ADAM Metallopeptidase With Thrombospondin Type 1 Motif 15	Protein Coding	Q8TE58	48	GC11P130448	0.329833120107651	https://www.genecards.org/cgi-bin/carddisp.pl?gene=ADAMTS15
COL22A1	Collagen Type XXII Alpha 1 Chain	Protein Coding	Q8NFW1	48	GC08M138588	0.329833120107651	https://www.genecards.org/cgi-bin/carddisp.pl?gene=COL22A1
IFI44	Interferon Induced Protein 44	Protein Coding	Q8TCB0	48	GC01P078649	0.329833120107651	https://www.genecards.org/cgi-bin/carddisp.pl?gene=IFI44
NEK6	NIMA Related Kinase 6	Protein Coding	Q9HC98	48	GC09P149460	0.329833120107651	https://www.genecards.org/cgi-bin/carddisp.pl?gene=NEK6
NINL	Ninein Like	Protein Coding	Q9Y2I6	48	GC20M025452	0.329833120107651	https://www.genecards.org/cgi-bin/carddisp.pl?gene=NINL
ULBP3	UL16 Binding Protein 3	Protein Coding	Q9BZM4	48	GC06M150062	0.329833120107651	https://www.genecards.org/cgi-bin/carddisp.pl?gene=ULBP3
DNAJC2	DnaJ Heat Shock Protein Family (Hsp40) Member C2	Protein Coding	Q99543	47	GC07M103312	0.329833120107651	https://www.genecards.org/cgi-bin/carddisp.pl?gene=DNAJC2
NUDT5	Nudix Hydrolase 5	Protein Coding	Q9UKK9	46	GC10M012165	0.329833120107651	https://www.genecards.org/cgi-bin/carddisp.pl?gene=NUDT5
ING2	Inhibitor Of Growth Family Member 2	Protein Coding	Q9H160	45	GC04P183504	0.329833120107651	https://www.genecards.org/cgi-bin/carddisp.pl?gene=ING2
KRT24	Keratin 24	Protein Coding	Q2M2I5	45	GC17M040697	0.329833120107651	https://www.genecards.org/cgi-bin/carddisp.pl?gene=KRT24
PLAAT4	Phospholipase A And Acyltransferase 4	Protein Coding	Q9UL19	45	GC11P103157	0.329833120107651	https://www.genecards.org/cgi-bin/carddisp.pl?gene=PLAAT4
RAET1E	Retinoic Acid Early Transcript 1E	Protein Coding	Q8TD07	45	GC06M149883	0.329833120107651	https://www.genecards.org/cgi-bin/carddisp.pl?gene=RAET1E
IFI44L	Interferon Induced Protein 44 Like	Protein Coding	Q53G44	44	GC01P078619	0.329833120107651	https://www.genecards.org/cgi-bin/carddisp.pl?gene=IFI44L
MAGEB2	MAGE Family Member B2	Protein Coding	O15479	43	GC0XP030215	0.329833120107651	https://www.genecards.org/cgi-bin/carddisp.pl?gene=MAGEB2
PLAC1	Placenta Enriched 1	Protein Coding	Q9HBJ0	43	GC0XM134565	0.329833120107651	https://www.genecards.org/cgi-bin/carddisp.pl?gene=PLAC1
RBM33	RNA Binding Motif Protein 33	Protein Coding	Q96EV2	43	GC07P155644	0.329833120107651	https://www.genecards.org/cgi-bin/carddisp.pl?gene=RBM33
HMCES	5-Hydroxymethylcytosine Binding, ES Cell Specific	Protein Coding	Q96FZ2	42	GC03P129278	0.329833120107651	https://www.genecards.org/cgi-bin/carddisp.pl?gene=HMCES
SPRR2A	Small Proline Rich Protein 2A	Protein Coding	P35326	41	GC01M166168	0.329833120107651	https://www.genecards.org/cgi-bin/carddisp.pl?gene=SPRR2A
SPANXA1	Sperm Protein Associated With The Nucleus, X-Linked, Family Member A1	Protein Coding	Q9NS26	33	GC0XM141583	0.329833120107651	https://www.genecards.org/cgi-bin/carddisp.pl?gene=SPANXA1
KIR2DS5	Killer Cell Immunoglobulin Like Receptor, Two Ig Domains And Short Cytoplasmic Tail 5	Protein Coding	Q14953	30	GC19MR00030	0.329833120107651	https://www.genecards.org/cgi-bin/carddisp.pl?gene=KIR2DS5
MIR100	MicroRNA 100	RNA Gene		30	GC11M122152	0.329833120107651	https://www.genecards.org/cgi-bin/carddisp.pl?gene=MIR100
SPANXA2	SPANX Family Member A2	Protein Coding	Q9NS26	29	GC0XP141590	0.329833120107651	https://www.genecards.org/cgi-bin/carddisp.pl?gene=SPANXA2
KIR2DS1	Killer Cell Immunoglobulin Like Receptor, Two Ig Domains And Short Cytoplasmic Tail 1	Protein Coding	Q14954	28	GC19Mr00063	0.329833120107651	https://www.genecards.org/cgi-bin/carddisp.pl?gene=KIR2DS1
MIR216A	MicroRNA 216a	RNA Gene		28	GC02M055988	0.329833120107651	https://www.genecards.org/cgi-bin/carddisp.pl?gene=MIR216A
KIR3DS1	Killer Cell Immunoglobulin Like Receptor, Three Ig Domains And Short Cytoplasmic Tail 1	Protein Coding	Q14943	27	GC19MR00058	0.329833120107651	https://www.genecards.org/cgi-bin/carddisp.pl?gene=KIR3DS1
ZEB2-AS1	ZEB2 Antisense RNA 1	RNA Gene		27	GC02P151757	0.329833120107651	https://www.genecards.org/cgi-bin/carddisp.pl?gene=ZEB2-AS1
LEF1-AS1	LEF1 Antisense RNA 1	RNA Gene		26	GC04P108167	0.329833120107651	https://www.genecards.org/cgi-bin/carddisp.pl?gene=LEF1-AS1
MIR100HG	Mir-100-Let-7a-2-Mir-125b-1 Cluster Host Gene	RNA Gene		26	GC11M137506	0.329833120107651	https://www.genecards.org/cgi-bin/carddisp.pl?gene=MIR100HG
SNHG16	Small Nucleolar RNA Host Gene 16	RNA Gene		26	GC17P145246	0.329833120107651	https://www.genecards.org/cgi-bin/carddisp.pl?gene=SNHG16
MIR124-2	MicroRNA 124-2	RNA Gene		23	GC08P064379	0.329833120107651	https://www.genecards.org/cgi-bin/carddisp.pl?gene=MIR124-2
MIR766	MicroRNA 766	RNA Gene		23	GC0XM119646	0.329833120107651	https://www.genecards.org/cgi-bin/carddisp.pl?gene=MIR766
GSEC	G-Quadruplex Forming Sequence Containing LncRNA	RNA Gene		22	GC11M137597	0.329833120107651	https://www.genecards.org/cgi-bin/carddisp.pl?gene=GSEC
LINC00896	Long Intergenic Non-Protein Coding RNA 896	RNA Gene		22	GC22P020206	0.329833120107651	https://www.genecards.org/cgi-bin/carddisp.pl?gene=LINC00896
FAM225A	Family With Sequence Similarity 225 Member A	RNA Gene		21	GC09P149262	0.329833120107651	https://www.genecards.org/cgi-bin/carddisp.pl?gene=FAM225A
MIR3651	MicroRNA 3651	RNA Gene		20	GC09M092292	0.329833120107651	https://www.genecards.org/cgi-bin/carddisp.pl?gene=MIR3651
LINC01356	Long Intergenic Non-Protein Coding RNA 1356	RNA Gene	Q8N9X3	19	GC01M112869	0.329833120107651	https://www.genecards.org/cgi-bin/carddisp.pl?gene=LINC01356
LIPE-AS1	LIPE Antisense RNA 1	RNA Gene		19	GC19P143048	0.329833120107651	https://www.genecards.org/cgi-bin/carddisp.pl?gene=LIPE-AS1
LINC02584	Long Intergenic Non-Protein Coding RNA 2584	RNA Gene		16	GC11M136740	0.329833120107651	https://www.genecards.org/cgi-bin/carddisp.pl?gene=LINC02584
MIR2682	MicroRNA 2682	RNA Gene		16	GC01M098045	0.329833120107651	https://www.genecards.org/cgi-bin/carddisp.pl?gene=MIR2682
LINC00944	Long Intergenic Non-Protein Coding RNA 944	RNA Gene		15	GC12M126602	0.329833120107651	https://www.genecards.org/cgi-bin/carddisp.pl?gene=LINC00944
MIR3913-2	MicroRNA 3913-2	RNA Gene		14	GC12P069584	0.329833120107651	https://www.genecards.org/cgi-bin/carddisp.pl?gene=MIR3913-2
EPIC1	Epigenetically Induced MYC Interacting LncRNA 1	RNA Gene		12	GC22P087181	0.329833120107651	https://www.genecards.org/cgi-bin/carddisp.pl?gene=EPIC1
MIR4295	MicroRNA 4295	RNA Gene		12	GC10P112634	0.329833120107651	https://www.genecards.org/cgi-bin/carddisp.pl?gene=MIR4295
LINC01871	Long Intergenic Non-Protein Coding RNA 1871	RNA Gene		11	GC02P007723	0.329833120107651	https://www.genecards.org/cgi-bin/carddisp.pl?gene=LINC01871
LINC02195	Long Intergenic Non-Protein Coding RNA 2195	RNA Gene		11	GC16M048124	0.329833120107651	https://www.genecards.org/cgi-bin/carddisp.pl?gene=LINC02195
LOC111589215	BRCA1 Promoter Region	Functional Element		10	GC17P146246	0.329833120107651	https://www.genecards.org/cgi-bin/carddisp.pl?gene=LOC111589215
LOC117134604	TMPRSS2 Promoter Region	Functional Element		9	GC21P041507	0.329833120107651	https://www.genecards.org/cgi-bin/carddisp.pl?gene=LOC117134604
piR-36318		RNA Gene		3	GC14P054185	0.329833120107651	https://www.genecards.org/cgi-bin/carddisp.pl?gene=piR-36318
piR-34736		RNA Gene		2	GC02M102069	0.329833120107651	https://www.genecards.org/cgi-bin/carddisp.pl?gene=piR-34736
PRKACA	Protein Kinase CAMP-Activated Catalytic Subunit Alpha	Protein Coding	P17612	66	GC19M104483	0.301095068454742	https://www.genecards.org/cgi-bin/carddisp.pl?gene=PRKACA
TFRC	Transferrin Receptor	Protein Coding	P02786	64	GC03M196646	0.301095068454742	https://www.genecards.org/cgi-bin/carddisp.pl?gene=TFRC
TGFB2	Transforming Growth Factor Beta 2	Protein Coding	P61812	64	GC01P218345	0.301095068454742	https://www.genecards.org/cgi-bin/carddisp.pl?gene=TGFB2
DDC	Dopa Decarboxylase	Protein Coding	P20711	63	GC07M050458	0.301095068454742	https://www.genecards.org/cgi-bin/carddisp.pl?gene=DDC
IL2RB	Interleukin 2 Receptor Subunit Beta	Protein Coding	P14784	63	GC22M083884	0.301095068454742	https://www.genecards.org/cgi-bin/carddisp.pl?gene=IL2RB
SLC9A1	Solute Carrier Family 9 Member A1	Protein Coding	P19634	63	GC01M034197	0.301095068454742	https://www.genecards.org/cgi-bin/carddisp.pl?gene=SLC9A1
ACACA	Acetyl-CoA Carboxylase Alpha	Protein Coding	Q13085	62	GC17M037084	0.301095068454742	https://www.genecards.org/cgi-bin/carddisp.pl?gene=ACACA
GLS	Glutaminase	Protein Coding	O94925	62	GC02P190880	0.301095068454742	https://www.genecards.org/cgi-bin/carddisp.pl?gene=GLS
IRAK4	Interleukin 1 Receptor Associated Kinase 4	Protein Coding	Q9NWZ3	62	GC12P043758	0.301095068454742	https://www.genecards.org/cgi-bin/carddisp.pl?gene=IRAK4
MYD88	MYD88 Innate Immune Signal Transduction Adaptor	Protein Coding	Q99836	62	GC03P038437	0.301095068454742	https://www.genecards.org/cgi-bin/carddisp.pl?gene=MYD88
ACHE	Acetylcholinesterase (Yt Blood Group)	Protein Coding	P22303	61	GC07M100889	0.301095068454742	https://www.genecards.org/cgi-bin/carddisp.pl?gene=ACHE
FUCA1	Alpha-L-Fucosidase 1	Protein Coding	P04066	61	GC01M023845	0.301095068454742	https://www.genecards.org/cgi-bin/carddisp.pl?gene=FUCA1
HMGCR	3-Hydroxy-3-Methylglutaryl-CoA Reductase	Protein Coding	P04035	61	GC05P075336	0.301095068454742	https://www.genecards.org/cgi-bin/carddisp.pl?gene=HMGCR
KL	Klotho	Protein Coding	Q9UEF7	61	GC13P033016	0.301095068454742	https://www.genecards.org/cgi-bin/carddisp.pl?gene=KL
TGFB3	Transforming Growth Factor Beta 3	Protein Coding	P10600	61	GC14M075958	0.301095068454742	https://www.genecards.org/cgi-bin/carddisp.pl?gene=TGFB3
TSC1	TSC Complex Subunit 1	Protein Coding	Q92574	61	GC09M132891	0.301095068454742	https://www.genecards.org/cgi-bin/carddisp.pl?gene=TSC1
WNT7A	Wnt Family Member 7A	Protein Coding	O00755	61	GC03M028069	0.301095068454742	https://www.genecards.org/cgi-bin/carddisp.pl?gene=WNT7A
WT1	WT1 Transcription Factor	Protein Coding	P19544	61	GC11M032365	0.301095068454742	https://www.genecards.org/cgi-bin/carddisp.pl?gene=WT1
APAF1	Apoptotic Peptidase Activating Factor 1	Protein Coding	O14727	60	GC12P098645	0.301095068454742	https://www.genecards.org/cgi-bin/carddisp.pl?gene=APAF1
CCR5	C-C Motif Chemokine Receptor 5	Protein Coding	P51681	60	GC03P063059	0.301095068454742	https://www.genecards.org/cgi-bin/carddisp.pl?gene=CCR5
CTSC	Cathepsin C	Protein Coding	P53634	60	GC11M137061	0.301095068454742	https://www.genecards.org/cgi-bin/carddisp.pl?gene=CTSC
PDHA1	Pyruvate Dehydrogenase E1 Subunit Alpha 1	Protein Coding	P08559	60	GC0XP019343	0.301095068454742	https://www.genecards.org/cgi-bin/carddisp.pl?gene=PDHA1
PRKAA1	Protein Kinase AMP-Activated Catalytic Subunit Alpha 1	Protein Coding	Q13131	60	GC05M040759	0.301095068454742	https://www.genecards.org/cgi-bin/carddisp.pl?gene=PRKAA1
RYR2	Ryanodine Receptor 2	Protein Coding	Q92736	60	GC01P237042	0.301095068454742	https://www.genecards.org/cgi-bin/carddisp.pl?gene=RYR2
SIRT3	Sirtuin 3	Protein Coding	Q9NTG7	60	GC11M000215	0.301095068454742	https://www.genecards.org/cgi-bin/carddisp.pl?gene=SIRT3
YWHAZ	Tyrosine 3-Monooxygenase/Tryptophan 5-Monooxygenase Activation Protein Zeta	Protein Coding	P63104	60	GC08M100968	0.301095068454742	https://www.genecards.org/cgi-bin/carddisp.pl?gene=YWHAZ
CRKL	CRK Like Proto-Oncogene, Adaptor Protein	Protein Coding	P46109	59	GC22P020917	0.301095068454742	https://www.genecards.org/cgi-bin/carddisp.pl?gene=CRKL
PTGES3	Prostaglandin E Synthase 3	Protein Coding	Q15185	59	GC12M060147	0.301095068454742	https://www.genecards.org/cgi-bin/carddisp.pl?gene=PTGES3
STAT4	Signal Transducer And Activator Of Transcription 4	Protein Coding	Q14765	59	GC02M191029	0.301095068454742	https://www.genecards.org/cgi-bin/carddisp.pl?gene=STAT4
UBE2L3	Ubiquitin Conjugating Enzyme E2 L3	Protein Coding	P68036	59	GC22P021549	0.301095068454742	https://www.genecards.org/cgi-bin/carddisp.pl?gene=UBE2L3
ACACB	Acetyl-CoA Carboxylase Beta	Protein Coding	O00763	58	GC12P109116	0.301095068454742	https://www.genecards.org/cgi-bin/carddisp.pl?gene=ACACB
ARNT	Aryl Hydrocarbon Receptor Nuclear Translocator	Protein Coding	P27540	58	GC01M150809	0.301095068454742	https://www.genecards.org/cgi-bin/carddisp.pl?gene=ARNT
BCL2L11	BCL2 Like 11	Protein Coding	O43521	58	GC02P111119	0.301095068454742	https://www.genecards.org/cgi-bin/carddisp.pl?gene=BCL2L11
EXT2	Exostosin Glycosyltransferase 2	Protein Coding	Q93063	58	GC11P044095	0.301095068454742	https://www.genecards.org/cgi-bin/carddisp.pl?gene=EXT2
PPIA	Peptidylprolyl Isomerase A	Protein Coding	P62937	58	GC07P044869	0.301095068454742	https://www.genecards.org/cgi-bin/carddisp.pl?gene=PPIA
BCAT1	Branched Chain Amino Acid Transaminase 1	Protein Coding	P54687	57	GC12M024810	0.301095068454742	https://www.genecards.org/cgi-bin/carddisp.pl?gene=BCAT1
CDH13	Cadherin 13	Protein Coding	P55290	57	GC16P082626	0.301095068454742	https://www.genecards.org/cgi-bin/carddisp.pl?gene=CDH13
GSTO1	Glutathione S-Transferase Omega 1	Protein Coding	P78417	57	GC10P104235	0.301095068454742	https://www.genecards.org/cgi-bin/carddisp.pl?gene=GSTO1
NHERF1	NHERF Family PDZ Scaffold Protein 1	Protein Coding	O14745	57	GC17P145176	0.301095068454742	https://www.genecards.org/cgi-bin/carddisp.pl?gene=NHERF1
PEX2	Peroxisomal Biogenesis Factor 2	Protein Coding	P28328	57	GC08M076980	0.301095068454742	https://www.genecards.org/cgi-bin/carddisp.pl?gene=PEX2
RACGAP1	Rac GTPase Activating Protein 1	Protein Coding	Q9H0H5	57	GC12M052122	0.301095068454742	https://www.genecards.org/cgi-bin/carddisp.pl?gene=RACGAP1
RAP1A	RAP1A, Member Of RAS Oncogene Family	Protein Coding	P62834	57	GC01P111542	0.301095068454742	https://www.genecards.org/cgi-bin/carddisp.pl?gene=RAP1A
RPS6	Ribosomal Protein S6	Protein Coding	P62753	57	GC09M019375	0.301095068454742	https://www.genecards.org/cgi-bin/carddisp.pl?gene=RPS6
SLC7A11	Solute Carrier Family 7 Member 11	Protein Coding	Q9UPY5	57	GC04M138164	0.301095068454742	https://www.genecards.org/cgi-bin/carddisp.pl?gene=SLC7A11
TRPM7	Transient Receptor Potential Cation Channel Subfamily M Member 7	Protein Coding	Q96QT4	57	GC15M050552	0.301095068454742	https://www.genecards.org/cgi-bin/carddisp.pl?gene=TRPM7
AMPD3	Adenosine Monophosphate Deaminase 3	Protein Coding	Q01432	56	GC11P016185	0.301095068454742	https://www.genecards.org/cgi-bin/carddisp.pl?gene=AMPD3
DST	Dystonin	Protein Coding	Q03001	56	GC06M056457	0.301095068454742	https://www.genecards.org/cgi-bin/carddisp.pl?gene=DST
FZD7	Frizzled Class Receptor 7	Protein Coding	O75084	56	GC02P204538	0.301095068454742	https://www.genecards.org/cgi-bin/carddisp.pl?gene=FZD7
H3-3A	H3.3 Histone A	Protein Coding	P84243	56	GC01P226062	0.301095068454742	https://www.genecards.org/cgi-bin/carddisp.pl?gene=H3-3A
HGS	Hepatocyte Growth Factor-Regulated Tyrosine Kinase Substrate	Protein Coding	O14964	56	GC17P081683	0.301095068454742	https://www.genecards.org/cgi-bin/carddisp.pl?gene=HGS
LTBP2	Latent Transforming Growth Factor Beta Binding Protein 2	Protein Coding	Q14767	56	GC14M074498	0.301095068454742	https://www.genecards.org/cgi-bin/carddisp.pl?gene=LTBP2
PUS1	Pseudouridine Synthase 1	Protein Coding	Q9Y606	56	GC12P131929	0.301095068454742	https://www.genecards.org/cgi-bin/carddisp.pl?gene=PUS1
RBX1	Ring-Box 1	Protein Coding	P62877	56	GC22P040951	0.301095068454742	https://www.genecards.org/cgi-bin/carddisp.pl?gene=RBX1
SSTR1	Somatostatin Receptor 1	Protein Coding	P30872	56	GC14P038207	0.301095068454742	https://www.genecards.org/cgi-bin/carddisp.pl?gene=SSTR1
ZFHX3	Zinc Finger Homeobox 3	Protein Coding	Q15911	56	GC16M072782	0.301095068454742	https://www.genecards.org/cgi-bin/carddisp.pl?gene=ZFHX3
FOSL2	FOS Like 2, AP-1 Transcription Factor Subunit	Protein Coding	P15408	55	GC02P028392	0.301095068454742	https://www.genecards.org/cgi-bin/carddisp.pl?gene=FOSL2
HNRNPC	Heterogeneous Nuclear Ribonucleoprotein C	Protein Coding	P07910	55	GC14M028270	0.301095068454742	https://www.genecards.org/cgi-bin/carddisp.pl?gene=HNRNPC
CKS1B	CDC28 Protein Kinase Regulatory Subunit 1B	Protein Coding	P61024	54	GC01P154974	0.301095068454742	https://www.genecards.org/cgi-bin/carddisp.pl?gene=CKS1B
COX15	Cytochrome C Oxidase Assembly Homolog COX15	Protein Coding	Q7KZN9	54	GC10M099696	0.301095068454742	https://www.genecards.org/cgi-bin/carddisp.pl?gene=COX15
SBF1	SET Binding Factor 1	Protein Coding	O95248	54	GC22M084038	0.301095068454742	https://www.genecards.org/cgi-bin/carddisp.pl?gene=SBF1
SST	Somatostatin	Protein Coding	P61278	54	GC03M187668	0.301095068454742	https://www.genecards.org/cgi-bin/carddisp.pl?gene=SST
TMC6	Transmembrane Channel Like 6	Protein Coding	Q7Z403	54	GC17M094364	0.301095068454742	https://www.genecards.org/cgi-bin/carddisp.pl?gene=TMC6
TPBG	Trophoblast Glycoprotein	Protein Coding	Q13641	54	GC06P173592	0.301095068454742	https://www.genecards.org/cgi-bin/carddisp.pl?gene=TPBG
TRIP12	Thyroid Hormone Receptor Interactor 12	Protein Coding	Q14669	54	GC02M229763	0.301095068454742	https://www.genecards.org/cgi-bin/carddisp.pl?gene=TRIP12
ATP13A3	ATPase 13A3	Protein Coding	Q9H7F0	53	GC03M194402	0.301095068454742	https://www.genecards.org/cgi-bin/carddisp.pl?gene=ATP13A3
CCNG1	Cyclin G1	Protein Coding	P51959	53	GC05P163458	0.301095068454742	https://www.genecards.org/cgi-bin/carddisp.pl?gene=CCNG1
PTGER1	Prostaglandin E Receptor 1	Protein Coding	P34995	53	GC19M104495	0.301095068454742	https://www.genecards.org/cgi-bin/carddisp.pl?gene=PTGER1
ARIH2	Ariadne RBR E3 Ubiquitin Protein Ligase 2	Protein Coding	O95376	52	GC03P048918	0.301095068454742	https://www.genecards.org/cgi-bin/carddisp.pl?gene=ARIH2
GSTO2	Glutathione S-Transferase Omega 2	Protein Coding	Q9H4Y5	52	GC10P104268	0.301095068454742	https://www.genecards.org/cgi-bin/carddisp.pl?gene=GSTO2
KLRB1	Killer Cell Lectin Like Receptor B1	Protein Coding	Q12918	52	GC12M034537	0.301095068454742	https://www.genecards.org/cgi-bin/carddisp.pl?gene=KLRB1
LTB	Lymphotoxin Beta	Protein Coding	Q06643	52	GC06M103341	0.301095068454742	https://www.genecards.org/cgi-bin/carddisp.pl?gene=LTB
PITX3	Paired Like Homeodomain 3	Protein Coding	O75364	52	GC10M102230	0.301095068454742	https://www.genecards.org/cgi-bin/carddisp.pl?gene=PITX3
PPP1R9B	Protein Phosphatase 1 Regulatory Subunit 9B	Protein Coding	Q96SB3	52	GC17M050133	0.301095068454742	https://www.genecards.org/cgi-bin/carddisp.pl?gene=PPP1R9B
IL1RAPL2	Interleukin 1 Receptor Accessory Protein Like 2	Protein Coding	Q9NP60	51	GC0XP104566	0.301095068454742	https://www.genecards.org/cgi-bin/carddisp.pl?gene=IL1RAPL2
MAGEA4	MAGE Family Member A4	Protein Coding	P43358	51	GC0XP151912	0.301095068454742	https://www.genecards.org/cgi-bin/carddisp.pl?gene=MAGEA4
PENK	Proenkephalin	Protein Coding	P01210	51	GC08M056436	0.301095068454742	https://www.genecards.org/cgi-bin/carddisp.pl?gene=PENK
H3C1	H3 Clustered Histone 1	Protein Coding	P68431	50	GC06P172884	0.301095068454742	https://www.genecards.org/cgi-bin/carddisp.pl?gene=H3C1
IL13RA2	Interleukin 13 Receptor Subunit Alpha 2	Protein Coding	Q14627	50	GC0XM115003	0.301095068454742	https://www.genecards.org/cgi-bin/carddisp.pl?gene=IL13RA2
TP53I3	Tumor Protein P53 Inducible Protein 3	Protein Coding	Q53FA7	50	GC02M024078	0.301095068454742	https://www.genecards.org/cgi-bin/carddisp.pl?gene=TP53I3
YTHDC2	YTH N6-Methyladenosine RNA Binding Protein C2	Protein Coding	Q9H6S0	50	GC05P113513	0.301095068454742	https://www.genecards.org/cgi-bin/carddisp.pl?gene=YTHDC2
ALKBH3	AlkB Homolog 3, Alpha-Ketoglutarate Dependent Dioxygenase	Protein Coding	Q96Q83	49	GC11P044175	0.301095068454742	https://www.genecards.org/cgi-bin/carddisp.pl?gene=ALKBH3
APIP	APAF1 Interacting Protein	Protein Coding	Q96GX9	49	GC11M034854	0.301095068454742	https://www.genecards.org/cgi-bin/carddisp.pl?gene=APIP
BCL2L12	BCL2 Like 12	Protein Coding	Q9HB09	49	GC19P049665	0.301095068454742	https://www.genecards.org/cgi-bin/carddisp.pl?gene=BCL2L12
CTDSPL	CTD Small Phosphatase Like	Protein Coding	O15194	49	GC03P037861	0.301095068454742	https://www.genecards.org/cgi-bin/carddisp.pl?gene=CTDSPL
GPRC5B	G Protein-Coupled Receptor Class C Group 5 Member B	Protein Coding	Q9NZH0	49	GC16M019856	0.301095068454742	https://www.genecards.org/cgi-bin/carddisp.pl?gene=GPRC5B
NLRC5	NLR Family CARD Domain Containing 5	Protein Coding	Q86WI3	49	GC16P113733	0.301095068454742	https://www.genecards.org/cgi-bin/carddisp.pl?gene=NLRC5
HOPX	HOP Homeobox	Protein Coding	Q9BPY8	48	GC04M056647	0.301095068454742	https://www.genecards.org/cgi-bin/carddisp.pl?gene=HOPX
BCCIP	BRCA2 And CDKN1A Interacting Protein	Protein Coding	Q9P287	47	GC10P125823	0.301095068454742	https://www.genecards.org/cgi-bin/carddisp.pl?gene=BCCIP
CRNN	Cornulin	Protein Coding	Q9UBG3	47	GC01M166157	0.301095068454742	https://www.genecards.org/cgi-bin/carddisp.pl?gene=CRNN
IRX3	Iroquois Homeobox 3	Protein Coding	P78415	47	GC16M054283	0.301095068454742	https://www.genecards.org/cgi-bin/carddisp.pl?gene=IRX3
OGFR	Opioid Growth Factor Receptor	Protein Coding	Q9NZT2	47	GC20P062804	0.301095068454742	https://www.genecards.org/cgi-bin/carddisp.pl?gene=OGFR
SP140	SP140 Nuclear Body Protein	Protein Coding	Q13342	47	GC02P230203	0.301095068454742	https://www.genecards.org/cgi-bin/carddisp.pl?gene=SP140
TTC21A	Tetratricopeptide Repeat Domain 21A	Protein Coding	Q8NDW8	47	GC03P039107	0.301095068454742	https://www.genecards.org/cgi-bin/carddisp.pl?gene=TTC21A
H3C2	H3 Clustered Histone 2	Protein Coding	P68431	46	GC06M103014	0.301095068454742	https://www.genecards.org/cgi-bin/carddisp.pl?gene=H3C2
PCBD2	Pterin-4 Alpha-Carbinolamine Dehydratase 2	Protein Coding	Q9H0N5	46	GC05P134907	0.301095068454742	https://www.genecards.org/cgi-bin/carddisp.pl?gene=PCBD2
DCAF13	DDB1 And CUL4 Associated Factor 13	Protein Coding	Q9NV06	45	GC08P103414	0.301095068454742	https://www.genecards.org/cgi-bin/carddisp.pl?gene=DCAF13
ELMO3	Engulfment And Cell Motility 3	Protein Coding	Q96BJ8	45	GC16P067199	0.301095068454742	https://www.genecards.org/cgi-bin/carddisp.pl?gene=ELMO3
FAAH2	Fatty Acid Amide Hydrolase 2	Protein Coding	Q6GMR7	45	GC0XP057121	0.301095068454742	https://www.genecards.org/cgi-bin/carddisp.pl?gene=FAAH2
IRX2	Iroquois Homeobox 2	Protein Coding	Q9BZI1	45	GC05M002708	0.301095068454742	https://www.genecards.org/cgi-bin/carddisp.pl?gene=IRX2
NIBAN1	Niban Apoptosis Regulator 1	Protein Coding	Q9BZQ8	45	GC01M186647	0.301095068454742	https://www.genecards.org/cgi-bin/carddisp.pl?gene=NIBAN1
RBBP9	RB Binding Protein 9, Serine Hydrolase	Protein Coding	O75884	45	GC20M018486	0.301095068454742	https://www.genecards.org/cgi-bin/carddisp.pl?gene=RBBP9
H3C3	H3 Clustered Histone 3	Protein Coding	P68431	44	GC06P172887	0.301095068454742	https://www.genecards.org/cgi-bin/carddisp.pl?gene=H3C3
NOL4	Nucleolar Protein 4	Protein Coding	O94818	44	GC18M033851	0.301095068454742	https://www.genecards.org/cgi-bin/carddisp.pl?gene=NOL4
GBP6	Guanylate Binding Protein Family Member 6	Protein Coding	Q6ZN66	43	GC01P089363	0.301095068454742	https://www.genecards.org/cgi-bin/carddisp.pl?gene=GBP6
H3C10	H3 Clustered Histone 10	Protein Coding	P68431	43	GC06P172947	0.301095068454742	https://www.genecards.org/cgi-bin/carddisp.pl?gene=H3C10
H3C4	H3 Clustered Histone 4	Protein Coding	P68431	43	GC06M104560	0.301095068454742	https://www.genecards.org/cgi-bin/carddisp.pl?gene=H3C4
H3C6	H3 Clustered Histone 6	Protein Coding	P68431	43	GC06P175917	0.301095068454742	https://www.genecards.org/cgi-bin/carddisp.pl?gene=H3C6
H3C8	H3 Clustered Histone 8	Protein Coding	P68431	43	GC06M104562	0.301095068454742	https://www.genecards.org/cgi-bin/carddisp.pl?gene=H3C8
VOPP1	VOPP1 WW Domain Binding Protein	Protein Coding	Q96AW1	43	GC07M055434	0.301095068454742	https://www.genecards.org/cgi-bin/carddisp.pl?gene=VOPP1
ZNF195	Zinc Finger Protein 195	Protein Coding	O14628	43	GC11M003339	0.301095068454742	https://www.genecards.org/cgi-bin/carddisp.pl?gene=ZNF195
GLMP	Glycosylated Lysosomal Membrane Protein	Protein Coding	Q8WWB7	42	GC01M156290	0.301095068454742	https://www.genecards.org/cgi-bin/carddisp.pl?gene=GLMP
H3C7	H3 Clustered Histone 7	Protein Coding	P68431	42	GC06M104561	0.301095068454742	https://www.genecards.org/cgi-bin/carddisp.pl?gene=H3C7
PAIP2	Poly(A) Binding Protein Interacting Protein 2	Protein Coding	Q9BPZ3	42	GC05P156932	0.301095068454742	https://www.genecards.org/cgi-bin/carddisp.pl?gene=PAIP2
TEX10	Testis Expressed 10	Protein Coding	Q9NXF1	41	GC09M100302	0.301095068454742	https://www.genecards.org/cgi-bin/carddisp.pl?gene=TEX10
STX10	Syntaxin 10	Protein Coding	O60499	40	GC19M013144	0.301095068454742	https://www.genecards.org/cgi-bin/carddisp.pl?gene=STX10
KHDC1L	KH Domain Containing 1 Like	Protein Coding	Q5JSQ8	36	GC06M073223	0.301095068454742	https://www.genecards.org/cgi-bin/carddisp.pl?gene=KHDC1L
MAGEA2	MAGE Family Member A2	Protein Coding	P43356	36	GC0XM152749	0.301095068454742	https://www.genecards.org/cgi-bin/carddisp.pl?gene=MAGEA2
SPRR4	Small Proline Rich Protein 4	Protein Coding	Q96PI1	36	GC01P173315	0.301095068454742	https://www.genecards.org/cgi-bin/carddisp.pl?gene=SPRR4
XAGE1A	X Antigen Family Member 1A	Protein Coding	Q9HD64	33	GC0XP060226	0.301095068454742	https://www.genecards.org/cgi-bin/carddisp.pl?gene=XAGE1A
SOX2-OT	SOX2 Overlapping Transcript	RNA Gene		32	GC03P180989	0.301095068454742	https://www.genecards.org/cgi-bin/carddisp.pl?gene=SOX2-OT
TRA	T Cell Receptor Alpha Locus	Protein Coding	P0DSE1	30	GC14P021621	0.301095068454742	https://www.genecards.org/cgi-bin/carddisp.pl?gene=TRA
MIR135B	MicroRNA 135b	RNA Gene		29	GC01M205448	0.301095068454742	https://www.genecards.org/cgi-bin/carddisp.pl?gene=MIR135B
MIR212	MicroRNA 212	RNA Gene		29	GC17M002050	0.301095068454742	https://www.genecards.org/cgi-bin/carddisp.pl?gene=MIR212
MIR449A	MicroRNA 449a	RNA Gene		29	GC05M055171	0.301095068454742	https://www.genecards.org/cgi-bin/carddisp.pl?gene=MIR449A
TRB	T Cell Receptor Beta Locus	Protein Coding	P0DSE2	29	GC07P165441	0.301095068454742	https://www.genecards.org/cgi-bin/carddisp.pl?gene=TRB
HNF1A-AS1	HNF1A Antisense RNA 1	RNA Gene		28	GC12M124478	0.301095068454742	https://www.genecards.org/cgi-bin/carddisp.pl?gene=HNF1A-AS1
MIR369	MicroRNA 369	RNA Gene		28	GC14P120227	0.301095068454742	https://www.genecards.org/cgi-bin/carddisp.pl?gene=MIR369
MIR409	MicroRNA 409	RNA Gene		28	GC14P120238	0.301095068454742	https://www.genecards.org/cgi-bin/carddisp.pl?gene=MIR409
MIR103A2	MicroRNA 103a-2	RNA Gene		27	GC20P003917	0.301095068454742	https://www.genecards.org/cgi-bin/carddisp.pl?gene=MIR103A2
MIR215	MicroRNA 215	RNA Gene		27	GC01M220117	0.301095068454742	https://www.genecards.org/cgi-bin/carddisp.pl?gene=MIR215
MIR103A1	MicroRNA 103a-1	RNA Gene		26	GC05M168560	0.301095068454742	https://www.genecards.org/cgi-bin/carddisp.pl?gene=MIR103A1
MIR518A1	MicroRNA 518a-1	RNA Gene		26	GC19P143516	0.301095068454742	https://www.genecards.org/cgi-bin/carddisp.pl?gene=MIR518A1
MIR129-1	MicroRNA 129-1	RNA Gene		25	GC07P128207	0.301095068454742	https://www.genecards.org/cgi-bin/carddisp.pl?gene=MIR129-1
MIR153-1	MicroRNA 153-1	RNA Gene		25	GC02M219294	0.301095068454742	https://www.genecards.org/cgi-bin/carddisp.pl?gene=MIR153-1
MIR511	MicroRNA 511	RNA Gene		25	GC10P017845	0.301095068454742	https://www.genecards.org/cgi-bin/carddisp.pl?gene=MIR511
MIR1-2	MicroRNA 1-2	RNA Gene		23	GC18M037193	0.301095068454742	https://www.genecards.org/cgi-bin/carddisp.pl?gene=MIR1-2
MIR153-2	MicroRNA 153-2	RNA Gene		23	GC07M157574	0.301095068454742	https://www.genecards.org/cgi-bin/carddisp.pl?gene=MIR153-2
MIR380	MicroRNA 380	RNA Gene		23	GC14P120234	0.301095068454742	https://www.genecards.org/cgi-bin/carddisp.pl?gene=MIR380
MYLK-AS1	MYLK Antisense RNA 1	RNA Gene		23	GC03P123616	0.301095068454742	https://www.genecards.org/cgi-bin/carddisp.pl?gene=MYLK-AS1
MIR767	MicroRNA 767	RNA Gene		22	GC0XM152393	0.301095068454742	https://www.genecards.org/cgi-bin/carddisp.pl?gene=MIR767
MIR758	MicroRNA 758	RNA Gene		21	GC14P120258	0.301095068454742	https://www.genecards.org/cgi-bin/carddisp.pl?gene=MIR758
MIR147B	MicroRNA 147b	RNA Gene		20	GC15P045433	0.301095068454742	https://www.genecards.org/cgi-bin/carddisp.pl?gene=MIR147B
SNORD47	Small Nucleolar RNA, C/D Box 47	RNA Gene		19	GC01M175103	0.301095068454742	https://www.genecards.org/cgi-bin/carddisp.pl?gene=SNORD47
TMPO-AS1	TMPO Antisense RNA 1	RNA Gene		19	GC12M098512	0.301095068454742	https://www.genecards.org/cgi-bin/carddisp.pl?gene=TMPO-AS1
USP2-AS1	USP2 Antisense RNA 1	RNA Gene		19	GC11P124368	0.301095068454742	https://www.genecards.org/cgi-bin/carddisp.pl?gene=USP2-AS1
MIR518A2	MicroRNA 518a-2	RNA Gene		18	GC19P053739	0.301095068454742	https://www.genecards.org/cgi-bin/carddisp.pl?gene=MIR518A2
MIR527	MicroRNA 527	RNA Gene		17	GC19P053754	0.301095068454742	https://www.genecards.org/cgi-bin/carddisp.pl?gene=MIR527
MIR1911	MicroRNA 1911	RNA Gene		16	GC0XP114763	0.301095068454742	https://www.genecards.org/cgi-bin/carddisp.pl?gene=MIR1911
MIR4730	MicroRNA 4730	RNA Gene		16	GC17P080419	0.301095068454742	https://www.genecards.org/cgi-bin/carddisp.pl?gene=MIR4730
TRA-TGC7-1	TRNA-Ala (Anticodon TGC) 7-1	RNA Gene		16	GC06M103186	0.301095068454742	https://www.genecards.org/cgi-bin/carddisp.pl?gene=TRA-TGC7-1
P3H2-AS1	P3H2 Antisense RNA 1	RNA Gene		15	GC03P190120	0.301095068454742	https://www.genecards.org/cgi-bin/carddisp.pl?gene=P3H2-AS1
TRN-GTT2-1	TRNA-Asn (Anticodon GTT) 2-1	RNA Gene		13	GC01P173089	0.301095068454742	https://www.genecards.org/cgi-bin/carddisp.pl?gene=TRN-GTT2-1
VENTXP1	VENT Homeobox Pseudogene 1	Pseudogene	P0C5K6	13	GC0XP026601	0.301095068454742	https://www.genecards.org/cgi-bin/carddisp.pl?gene=VENTXP1
LINC02159	Long Intergenic Non-Protein Coding RNA 2159	RNA Gene		12	GC05M160931	0.301095068454742	https://www.genecards.org/cgi-bin/carddisp.pl?gene=LINC02159
APP-DT	APP Divergent Transcript	RNA Gene		11	GC21P026199	0.301095068454742	https://www.genecards.org/cgi-bin/carddisp.pl?gene=APP-DT
RAF1	Raf-1 Proto-Oncogene, Serine/Threonine Kinase	Protein Coding	P04049	67	GC03M012583	0.269307613372803	https://www.genecards.org/cgi-bin/carddisp.pl?gene=RAF1
LCK	LCK Proto-Oncogene, Src Family Tyrosine Kinase	Protein Coding	P06239	65	GC01P032251	0.269307613372803	https://www.genecards.org/cgi-bin/carddisp.pl?gene=LCK
CBL	Cbl Proto-Oncogene	Protein Coding	P22681	64	GC11P119206	0.269307613372803	https://www.genecards.org/cgi-bin/carddisp.pl?gene=CBL
NOTCH3	Notch Receptor 3	Protein Coding	Q9UM47	64	GC19M015159	0.269307613372803	https://www.genecards.org/cgi-bin/carddisp.pl?gene=NOTCH3
TSC2	TSC Complex Subunit 2	Protein Coding	P49815	64	GC16P112285	0.269307613372803	https://www.genecards.org/cgi-bin/carddisp.pl?gene=TSC2
ALOX5	Arachidonate 5-Lipoxygenase	Protein Coding	P09917	62	GC10P045374	0.269307613372803	https://www.genecards.org/cgi-bin/carddisp.pl?gene=ALOX5
ANPEP	Alanyl Aminopeptidase, Membrane	Protein Coding	P15144	62	GC15M089784	0.269307613372803	https://www.genecards.org/cgi-bin/carddisp.pl?gene=ANPEP
KIF11	Kinesin Family Member 11	Protein Coding	P52732	61	GC10P092574	0.269307613372803	https://www.genecards.org/cgi-bin/carddisp.pl?gene=KIF11
MIF	Macrophage Migration Inhibitory Factor	Protein Coding	P14174	61	GC22P023894	0.269307613372803	https://www.genecards.org/cgi-bin/carddisp.pl?gene=MIF
OPRM1	Opioid Receptor Mu 1	Protein Coding	P35372	61	GC06P174892	0.269307613372803	https://www.genecards.org/cgi-bin/carddisp.pl?gene=OPRM1
ROR2	Receptor Tyrosine Kinase Like Orphan Receptor 2	Protein Coding	Q01974	61	GC09M119805	0.269307613372803	https://www.genecards.org/cgi-bin/carddisp.pl?gene=ROR2
XPO1	Exportin 1	Protein Coding	O14980	61	GC02M061445	0.269307613372803	https://www.genecards.org/cgi-bin/carddisp.pl?gene=XPO1
ADORA2B	Adenosine A2b Receptor	Protein Coding	P29275	60	GC17P143561	0.269307613372803	https://www.genecards.org/cgi-bin/carddisp.pl?gene=ADORA2B
MMP8	Matrix Metallopeptidase 8	Protein Coding	P22894	60	GC11M137187	0.269307613372803	https://www.genecards.org/cgi-bin/carddisp.pl?gene=MMP8
RRM2	Ribonucleotide Reductase Regulatory Subunit M2	Protein Coding	P31350	60	GC02P010524	0.269307613372803	https://www.genecards.org/cgi-bin/carddisp.pl?gene=RRM2
SIRT2	Sirtuin 2	Protein Coding	Q8IXJ6	60	GC19M038878	0.269307613372803	https://www.genecards.org/cgi-bin/carddisp.pl?gene=SIRT2
CDH15	Cadherin 15	Protein Coding	P55291	59	GC16P089171	0.269307613372803	https://www.genecards.org/cgi-bin/carddisp.pl?gene=CDH15
COL17A1	Collagen Type XVII Alpha 1 Chain	Protein Coding	Q9UMD9	59	GC10M104031	0.269307613372803	https://www.genecards.org/cgi-bin/carddisp.pl?gene=COL17A1
EFNB1	Ephrin B1	Protein Coding	P98172	59	GC0XP068828	0.269307613372803	https://www.genecards.org/cgi-bin/carddisp.pl?gene=EFNB1
ENPEP	Glutamyl Aminopeptidase	Protein Coding	Q07075	59	GC04P110365	0.269307613372803	https://www.genecards.org/cgi-bin/carddisp.pl?gene=ENPEP
HABP2	Hyaluronan Binding Protein 2	Protein Coding	Q14520	59	GC10P113550	0.269307613372803	https://www.genecards.org/cgi-bin/carddisp.pl?gene=HABP2
IGFBP7	Insulin Like Growth Factor Binding Protein 7	Protein Coding	Q16270	59	GC04M057030	0.269307613372803	https://www.genecards.org/cgi-bin/carddisp.pl?gene=IGFBP7
POLB	DNA Polymerase Beta	Protein Coding	P06746	59	GC08P042338	0.269307613372803	https://www.genecards.org/cgi-bin/carddisp.pl?gene=POLB
THBS1	Thrombospondin 1	Protein Coding	P07996	59	GC15P039581	0.269307613372803	https://www.genecards.org/cgi-bin/carddisp.pl?gene=THBS1
SIRT5	Sirtuin 5	Protein Coding	Q9NXA8	58	GC06P013574	0.269307613372803	https://www.genecards.org/cgi-bin/carddisp.pl?gene=SIRT5
ALOX12	Arachidonate 12-Lipoxygenase, 12S Type	Protein Coding	P18054	57	GC17P143321	0.269307613372803	https://www.genecards.org/cgi-bin/carddisp.pl?gene=ALOX12
ARHGAP1	Rho GTPase Activating Protein 1	Protein Coding	Q07960	57	GC11M136221	0.269307613372803	https://www.genecards.org/cgi-bin/carddisp.pl?gene=ARHGAP1
ATF3	Activating Transcription Factor 3	Protein Coding	P18847	57	GC01P212565	0.269307613372803	https://www.genecards.org/cgi-bin/carddisp.pl?gene=ATF3
CD82	CD82 Molecule	Protein Coding	P27701	57	GC11P044564	0.269307613372803	https://www.genecards.org/cgi-bin/carddisp.pl?gene=CD82
COX5A	Cytochrome C Oxidase Subunit 5A	Protein Coding	P20674	57	GC15M074919	0.269307613372803	https://www.genecards.org/cgi-bin/carddisp.pl?gene=COX5A
HMBS	Hydroxymethylbilane Synthase	Protein Coding	P08397	57	GC11P119084	0.269307613372803	https://www.genecards.org/cgi-bin/carddisp.pl?gene=HMBS
KPNB1	Karyopherin Subunit Beta 1	Protein Coding	Q14974	57	GC17P047649	0.269307613372803	https://www.genecards.org/cgi-bin/carddisp.pl?gene=KPNB1
NAE1	NEDD8 Activating Enzyme E1 Subunit 1	Protein Coding	Q13564	57	GC16M067693	0.269307613372803	https://www.genecards.org/cgi-bin/carddisp.pl?gene=NAE1
NCL	Nucleolin	Protein Coding	P19338	57	GC02M231453	0.269307613372803	https://www.genecards.org/cgi-bin/carddisp.pl?gene=NCL
PRDX5	Peroxiredoxin 5	Protein Coding	P30044	57	GC11P103214	0.269307613372803	https://www.genecards.org/cgi-bin/carddisp.pl?gene=PRDX5
PSENEN	Presenilin Enhancer, Gamma-Secretase Subunit	Protein Coding	Q9NZ42	57	GC19P142834	0.269307613372803	https://www.genecards.org/cgi-bin/carddisp.pl?gene=PSENEN
TUFM	Tu Translation Elongation Factor, Mitochondrial	Protein Coding	P49411	57	GC16M048286	0.269307613372803	https://www.genecards.org/cgi-bin/carddisp.pl?gene=TUFM
ALAS1	5'-Aminolevulinate Synthase 1	Protein Coding	P13196	56	GC03P052198	0.269307613372803	https://www.genecards.org/cgi-bin/carddisp.pl?gene=ALAS1
AZGP1	Alpha-2-Glycoprotein 1, Zinc-Binding	Protein Coding	P25311	56	GC07M106398	0.269307613372803	https://www.genecards.org/cgi-bin/carddisp.pl?gene=AZGP1
CCR6	C-C Motif Chemokine Receptor 6	Protein Coding	P51684	56	GC06P167111	0.269307613372803	https://www.genecards.org/cgi-bin/carddisp.pl?gene=CCR6
LPAR3	Lysophosphatidic Acid Receptor 3	Protein Coding	Q9UBY5	56	GC01M084811	0.269307613372803	https://www.genecards.org/cgi-bin/carddisp.pl?gene=LPAR3
NPEPPS	Aminopeptidase Puromycin Sensitive	Protein Coding	P55786	56	GC17P047522	0.269307613372803	https://www.genecards.org/cgi-bin/carddisp.pl?gene=NPEPPS
PTBP1	Polypyrimidine Tract Binding Protein 1	Protein Coding	P26599	56	GC19P000797	0.269307613372803	https://www.genecards.org/cgi-bin/carddisp.pl?gene=PTBP1
SMURF1	SMAD Specific E3 Ubiquitin Protein Ligase 1	Protein Coding	Q9HCE7	56	GC07M099027	0.269307613372803	https://www.genecards.org/cgi-bin/carddisp.pl?gene=SMURF1
SOX4	SRY-Box Transcription Factor 4	Protein Coding	Q06945	56	GC06P021593	0.269307613372803	https://www.genecards.org/cgi-bin/carddisp.pl?gene=SOX4
CRABP1	Cellular Retinoic Acid Binding Protein 1	Protein Coding	P29762	55	GC15P078340	0.269307613372803	https://www.genecards.org/cgi-bin/carddisp.pl?gene=CRABP1
SUFU	SUFU Negative Regulator Of Hedgehog Signaling	Protein Coding	Q9UMX1	55	GC10P120461	0.269307613372803	https://www.genecards.org/cgi-bin/carddisp.pl?gene=SUFU
TWIST2	Twist Family BHLH Transcription Factor 2	Protein Coding	Q8WVJ9	55	GC02P238848	0.269307613372803	https://www.genecards.org/cgi-bin/carddisp.pl?gene=TWIST2
ARHGEF12	Rho Guanine Nucleotide Exchange Factor 12	Protein Coding	Q9NZN5	54	GC11P120336	0.269307613372803	https://www.genecards.org/cgi-bin/carddisp.pl?gene=ARHGEF12
CLDN4	Claudin 4	Protein Coding	O14493	54	GC07P073799	0.269307613372803	https://www.genecards.org/cgi-bin/carddisp.pl?gene=CLDN4
GNA12	G Protein Subunit Alpha 12	Protein Coding	Q03113	54	GC07M003877	0.269307613372803	https://www.genecards.org/cgi-bin/carddisp.pl?gene=GNA12
LCP1	Lymphocyte Cytosolic Protein 1	Protein Coding	P13796	54	GC13M046132	0.269307613372803	https://www.genecards.org/cgi-bin/carddisp.pl?gene=LCP1
LRPPRC	Leucine Rich Pentatricopeptide Repeat Containing	Protein Coding	P42704	54	GC02M043886	0.269307613372803	https://www.genecards.org/cgi-bin/carddisp.pl?gene=LRPPRC
LYVE1	Lymphatic Vessel Endothelial Hyaluronan Receptor 1	Protein Coding	Q9Y5Y7	54	GC11M014342	0.269307613372803	https://www.genecards.org/cgi-bin/carddisp.pl?gene=LYVE1
MTA1	Metastasis Associated 1	Protein Coding	Q13330	54	GC14P105419	0.269307613372803	https://www.genecards.org/cgi-bin/carddisp.pl?gene=MTA1
PDGFC	Platelet Derived Growth Factor C	Protein Coding	Q9NRA1	54	GC04M156760	0.269307613372803	https://www.genecards.org/cgi-bin/carddisp.pl?gene=PDGFC
PTGES	Prostaglandin E Synthase	Protein Coding	O14684	54	GC09M129738	0.269307613372803	https://www.genecards.org/cgi-bin/carddisp.pl?gene=PTGES
TPX2	TPX2 Microtubule Nucleation Factor	Protein Coding	Q9ULW0	54	GC20P031739	0.269307613372803	https://www.genecards.org/cgi-bin/carddisp.pl?gene=TPX2
CAMP	Cathelicidin Antimicrobial Peptide	Protein Coding	P49913	53	GC03P063171	0.269307613372803	https://www.genecards.org/cgi-bin/carddisp.pl?gene=CAMP
CRTC2	CREB Regulated Transcription Coactivator 2	Protein Coding	Q53ET0	53	GC01M153947	0.269307613372803	https://www.genecards.org/cgi-bin/carddisp.pl?gene=CRTC2
LGR6	Leucine Rich Repeat Containing G Protein-Coupled Receptor 6	Protein Coding	Q9HBX8	53	GC01P202193	0.269307613372803	https://www.genecards.org/cgi-bin/carddisp.pl?gene=LGR6
NFYA	Nuclear Transcription Factor Y Subunit Alpha	Protein Coding	P23511	53	GC06P173234	0.269307613372803	https://www.genecards.org/cgi-bin/carddisp.pl?gene=NFYA
PF4	Platelet Factor 4	Protein Coding	P02776	53	GC04M073980	0.269307613372803	https://www.genecards.org/cgi-bin/carddisp.pl?gene=PF4
RUBCN	Rubicon Autophagy Regulator	Protein Coding	Q92622	53	GC03M199130	0.269307613372803	https://www.genecards.org/cgi-bin/carddisp.pl?gene=RUBCN
TEP1	Telomerase Associated Protein 1	Protein Coding	Q99973	53	GC14M020365	0.269307613372803	https://www.genecards.org/cgi-bin/carddisp.pl?gene=TEP1
WNT9A	Wnt Family Member 9A	Protein Coding	O14904	53	GC01M227920	0.269307613372803	https://www.genecards.org/cgi-bin/carddisp.pl?gene=WNT9A
PRELP	Proline And Arginine Rich End Leucine Rich Repeat Protein	Protein Coding	P51888	52	GC01P203475	0.269307613372803	https://www.genecards.org/cgi-bin/carddisp.pl?gene=PRELP
INCENP	Inner Centromere Protein	Protein Coding	Q9NQS7	51	GC11P062123	0.269307613372803	https://www.genecards.org/cgi-bin/carddisp.pl?gene=INCENP
LGALS2	Galectin 2	Protein Coding	P05162	51	GC22M037570	0.269307613372803	https://www.genecards.org/cgi-bin/carddisp.pl?gene=LGALS2
MED15	Mediator Complex Subunit 15	Protein Coding	Q96RN5	51	GC22P086331	0.269307613372803	https://www.genecards.org/cgi-bin/carddisp.pl?gene=MED15
MICA	MHC Class I Polypeptide-Related Sequence A	Protein Coding	Q29983	51	GC06P031399	0.269307613372803	https://www.genecards.org/cgi-bin/carddisp.pl?gene=MICA
TNFSF12	TNF Superfamily Member 12	Protein Coding	O43508	51	GC17P143370	0.269307613372803	https://www.genecards.org/cgi-bin/carddisp.pl?gene=TNFSF12
DPPA4	Developmental Pluripotency Associated 4	Protein Coding	Q7L190	50	GC03M109326	0.269307613372803	https://www.genecards.org/cgi-bin/carddisp.pl?gene=DPPA4
IL32	Interleukin 32	Protein Coding	P24001	50	GC16P112319	0.269307613372803	https://www.genecards.org/cgi-bin/carddisp.pl?gene=IL32
NCBP2	Nuclear Cap Binding Protein Subunit 2	Protein Coding	P52298	50	GC03M196935	0.269307613372803	https://www.genecards.org/cgi-bin/carddisp.pl?gene=NCBP2
NSUN3	NOP2/Sun RNA Methyltransferase 3	Protein Coding	Q9H649	50	GC03P094062	0.269307613372803	https://www.genecards.org/cgi-bin/carddisp.pl?gene=NSUN3
TASP1	Taspase 1	Protein Coding	Q9H6P5	50	GC20M013105	0.269307613372803	https://www.genecards.org/cgi-bin/carddisp.pl?gene=TASP1
DLEC1	DLEC1 Cilia And Flagella Associated Protein	Protein Coding	Q9Y238	49	GC03P038038	0.269307613372803	https://www.genecards.org/cgi-bin/carddisp.pl?gene=DLEC1
PIGF	Phosphatidylinositol Glycan Anchor Biosynthesis Class F	Protein Coding	Q07326	49	GC02M046580	0.269307613372803	https://www.genecards.org/cgi-bin/carddisp.pl?gene=PIGF
SART1	Spliceosome Associated Factor 1, Recruiter Of U4/U6.U5 Tri-SnRNP	Protein Coding	O43290	49	GC11P103364	0.269307613372803	https://www.genecards.org/cgi-bin/carddisp.pl?gene=SART1
H4C16	H4 Histone 16	Protein Coding	P62805	48	GC12M035008	0.269307613372803	https://www.genecards.org/cgi-bin/carddisp.pl?gene=H4C16
LHX6	LIM Homeobox 6	Protein Coding	Q9UPM6	48	GC09M122202	0.269307613372803	https://www.genecards.org/cgi-bin/carddisp.pl?gene=LHX6
TIPARP	TCDD Inducible Poly(ADP-Ribose) Polymerase	Protein Coding	Q7Z3E1	48	GC03P156673	0.269307613372803	https://www.genecards.org/cgi-bin/carddisp.pl?gene=TIPARP
CDK5RAP3	CDK5 Regulatory Subunit Associated Protein 3	Protein Coding	Q96JB5	46	GC17P047967	0.269307613372803	https://www.genecards.org/cgi-bin/carddisp.pl?gene=CDK5RAP3
MYBBP1A	MYB Binding Protein 1a	Protein Coding	Q9BQG0	46	GC17M004538	0.269307613372803	https://www.genecards.org/cgi-bin/carddisp.pl?gene=MYBBP1A
PHF21B	PHD Finger Protein 21B	Protein Coding	Q96EK2	46	GC22M044881	0.269307613372803	https://www.genecards.org/cgi-bin/carddisp.pl?gene=PHF21B
PHLDB2	Pleckstrin Homology Like Domain Family B Member 2	Protein Coding	Q86SQ0	46	GC03P111732	0.269307613372803	https://www.genecards.org/cgi-bin/carddisp.pl?gene=PHLDB2
SYCP1	Synaptonemal Complex Protein 1	Protein Coding	Q15431	46	GC01P114854	0.269307613372803	https://www.genecards.org/cgi-bin/carddisp.pl?gene=SYCP1
DCDC1	Doublecortin Domain Containing 1	Protein Coding	M0R2J8	44	GC11M030851	0.269307613372803	https://www.genecards.org/cgi-bin/carddisp.pl?gene=DCDC1
EIF4E3	Eukaryotic Translation Initiation Factor 4E Family Member 3	Protein Coding	Q8N5X7	44	GC03M071675	0.269307613372803	https://www.genecards.org/cgi-bin/carddisp.pl?gene=EIF4E3
FXYD5	FXYD Domain Containing Ion Transport Regulator 5	Protein Coding	Q96DB9	44	GC19P035154	0.269307613372803	https://www.genecards.org/cgi-bin/carddisp.pl?gene=FXYD5
MAGEA6	MAGE Family Member A6	Protein Coding	P43360	44	GC0XM152766	0.269307613372803	https://www.genecards.org/cgi-bin/carddisp.pl?gene=MAGEA6
BLTP3A	Bridge-Like Lipid Transfer Protein Family Member 3A	Protein Coding	Q6BDS2	43	GC06P175431	0.269307613372803	https://www.genecards.org/cgi-bin/carddisp.pl?gene=BLTP3A
CMTM6	CKLF Like MARVEL Transmembrane Domain Containing 6	Protein Coding	Q9NX76	43	GC03M032499	0.269307613372803	https://www.genecards.org/cgi-bin/carddisp.pl?gene=CMTM6
GTF2A1	General Transcription Factor IIA Subunit 1	Protein Coding	P52655	43	GC14M081175	0.269307613372803	https://www.genecards.org/cgi-bin/carddisp.pl?gene=GTF2A1
KIR2DS4	Killer Cell Immunoglobulin Like Receptor, Two Ig Domains And Short Cytoplasmic Tail 4 (Gene/Pseudogene)	Protein Coding	P43632	43	GC19P143553	0.269307613372803	https://www.genecards.org/cgi-bin/carddisp.pl?gene=KIR2DS4
WFIKKN2	WAP, Follistatin/Kazal, Immunoglobulin, Kunitz And Netrin Domain Containing 2	Protein Coding	Q8TEU8	42	GC17P050834	0.269307613372803	https://www.genecards.org/cgi-bin/carddisp.pl?gene=WFIKKN2
RAB6C	RAB6C, Member RAS Oncogene Family	Protein Coding	Q9H0N0	40	GC02P129979	0.269307613372803	https://www.genecards.org/cgi-bin/carddisp.pl?gene=RAB6C
SKOR2	SKI Family Transcriptional Corepressor 2	Protein Coding	Q2VWA4	40	GC18M047206	0.269307613372803	https://www.genecards.org/cgi-bin/carddisp.pl?gene=SKOR2
ZNF471	Zinc Finger Protein 471	Protein Coding	Q9BX82	40	GC19P143606	0.269307613372803	https://www.genecards.org/cgi-bin/carddisp.pl?gene=ZNF471
FTHL17	Ferritin Heavy Chain Like 17	Protein Coding	Q9BXU8	39	GC0XM031071	0.269307613372803	https://www.genecards.org/cgi-bin/carddisp.pl?gene=FTHL17
SCIMP	SLP Adaptor And CSK Interacting Membrane Protein	Protein Coding	Q6UWF3	38	GC17M005208	0.269307613372803	https://www.genecards.org/cgi-bin/carddisp.pl?gene=SCIMP
C19orf48P	Chromosome 19 Open Reading Frame 48, Pseudogene	Pseudogene		36	GC19M050797	0.269307613372803	https://www.genecards.org/cgi-bin/carddisp.pl?gene=C19orf48P
KIR2DL2	Killer Cell Immunoglobulin Like Receptor, Two Ig Domains And Long Cytoplasmic Tail 2	Protein Coding	P43627	36	GC19MR00107	0.269307613372803	https://www.genecards.org/cgi-bin/carddisp.pl?gene=KIR2DL2
DELEC1	Deleted In Esophageal Cancer 1	RNA Gene	Q9P2X7	33	GC09P149278	0.269307613372803	https://www.genecards.org/cgi-bin/carddisp.pl?gene=DELEC1
HOTTIP	HOXA Distal Transcript Antisense RNA	RNA Gene		30	GC07P027198	0.269307613372803	https://www.genecards.org/cgi-bin/carddisp.pl?gene=HOTTIP
RMST	Rhabdomyosarcoma 2 Associated Transcript	RNA Gene		29	GC12P096991	0.269307613372803	https://www.genecards.org/cgi-bin/carddisp.pl?gene=RMST
EGOT	Eosinophil Granule Ontogeny Transcript	RNA Gene		28	GC03M004740	0.269307613372803	https://www.genecards.org/cgi-bin/carddisp.pl?gene=EGOT
MIR133A2	MicroRNA 133a-2	RNA Gene		26	GC20P068639	0.269307613372803	https://www.genecards.org/cgi-bin/carddisp.pl?gene=MIR133A2
MIR138-2	MicroRNA 138-2	RNA Gene		26	GC16P113729	0.269307613372803	https://www.genecards.org/cgi-bin/carddisp.pl?gene=MIR138-2
MIR608	MicroRNA 608	RNA Gene		26	GC10P100974	0.269307613372803	https://www.genecards.org/cgi-bin/carddisp.pl?gene=MIR608
ADORA2A-AS1	ADORA2A Antisense RNA 1	RNA Gene	P86434	25	GC22M084051	0.269307613372803	https://www.genecards.org/cgi-bin/carddisp.pl?gene=ADORA2A-AS1
LINC01116	Long Intergenic Non-Protein Coding RNA 1116	RNA Gene		25	GC02M176629	0.269307613372803	https://www.genecards.org/cgi-bin/carddisp.pl?gene=LINC01116
MIR137HG	MIR137 Host Gene	RNA Gene		25	GC01M097935	0.269307613372803	https://www.genecards.org/cgi-bin/carddisp.pl?gene=MIR137HG
MIR551A	MicroRNA 551a	RNA Gene		25	GC01M003560	0.269307613372803	https://www.genecards.org/cgi-bin/carddisp.pl?gene=MIR551A
PIK3CD-AS1	PIK3CD Antisense RNA 1	RNA Gene	Q5SR53	25	GC01M009652	0.269307613372803	https://www.genecards.org/cgi-bin/carddisp.pl?gene=PIK3CD-AS1
MIR101-2	MicroRNA 101-2	RNA Gene		23	GC09P004867	0.269307613372803	https://www.genecards.org/cgi-bin/carddisp.pl?gene=MIR101-2
MIR9-3HG	MIR9-3 Host Gene	RNA Gene		23	GC15P185164	0.269307613372803	https://www.genecards.org/cgi-bin/carddisp.pl?gene=MIR9-3HG
ZNF667-AS1	ZNF667 Antisense RNA 1 (Head To Head)	RNA Gene		23	GC19P056477	0.269307613372803	https://www.genecards.org/cgi-bin/carddisp.pl?gene=ZNF667-AS1
FIRRE	Firre Intergenic Repeating RNA Element	RNA Gene		22	GC0XM131691	0.269307613372803	https://www.genecards.org/cgi-bin/carddisp.pl?gene=FIRRE
LINC01133	Long Intergenic Non-Protein Coding RNA 1133	RNA Gene		22	GC01P173730	0.269307613372803	https://www.genecards.org/cgi-bin/carddisp.pl?gene=LINC01133
GACAT2	Gastric Cancer Associated Transcript 2	RNA Gene		21	GC18M008695	0.269307613372803	https://www.genecards.org/cgi-bin/carddisp.pl?gene=GACAT2
LINC00861	Long Intergenic Non-Protein Coding RNA 861	RNA Gene		21	GC08M137360	0.269307613372803	https://www.genecards.org/cgi-bin/carddisp.pl?gene=LINC00861
MIR124-1HG	MIR124-1 Host Gene	RNA Gene		21	GC08M010727	0.269307613372803	https://www.genecards.org/cgi-bin/carddisp.pl?gene=MIR124-1HG
CASK-AS1	CASK Antisense RNA 1	RNA Gene		20	GC0XP042782	0.269307613372803	https://www.genecards.org/cgi-bin/carddisp.pl?gene=CASK-AS1
LINC01206	Long Intergenic Non-Protein Coding RNA 1206	RNA Gene		19	GC03P181952	0.269307613372803	https://www.genecards.org/cgi-bin/carddisp.pl?gene=LINC01206
LINC01503	Long Intergenic Non-Protein Coding RNA 1503	RNA Gene		19	GC09P149822	0.269307613372803	https://www.genecards.org/cgi-bin/carddisp.pl?gene=LINC01503
RASSF1-AS1	RASSF1 Antisense RNA 1	RNA Gene		19	GC03P050337	0.269307613372803	https://www.genecards.org/cgi-bin/carddisp.pl?gene=RASSF1-AS1
TSPOAP1-AS1	TSPOAP1, SUPT4H1 And RNF43 Antisense RNA 1	RNA Gene		19	GC17P144855	0.269307613372803	https://www.genecards.org/cgi-bin/carddisp.pl?gene=TSPOAP1-AS1
CCL15-CCL14	CCL15-CCL14 Readthrough (NMD Candidate)	RNA Gene		18	GC17M035983	0.269307613372803	https://www.genecards.org/cgi-bin/carddisp.pl?gene=CCL15-CCL14
MIR4707	MicroRNA 4707	RNA Gene		18	GC14M028340	0.269307613372803	https://www.genecards.org/cgi-bin/carddisp.pl?gene=MIR4707
MIR548H4	MicroRNA 548h-4	RNA Gene		18	GC08M027049	0.269307613372803	https://www.genecards.org/cgi-bin/carddisp.pl?gene=MIR548H4
OSER1-DT	OSER1 Divergent Transcript	RNA Gene		18	GC20P049186	0.269307613372803	https://www.genecards.org/cgi-bin/carddisp.pl?gene=OSER1-DT
C1RL-AS1	C1RL Antisense RNA 1	RNA Gene		16	GC12P068298	0.269307613372803	https://www.genecards.org/cgi-bin/carddisp.pl?gene=C1RL-AS1
LINC00539	Long Intergenic Non-Protein Coding RNA 539	RNA Gene		16	GC13M023934	0.269307613372803	https://www.genecards.org/cgi-bin/carddisp.pl?gene=LINC00539
SLCO4A1-AS1	SLCO4A1 Antisense RNA 1	RNA Gene		16	GC20M062856	0.269307613372803	https://www.genecards.org/cgi-bin/carddisp.pl?gene=SLCO4A1-AS1
LINC01281	Long Intergenic Non-Protein Coding RNA 1281	RNA Gene		15	GC0XM039262	0.269307613372803	https://www.genecards.org/cgi-bin/carddisp.pl?gene=LINC01281
MIR3148	MicroRNA 3148	RNA Gene		15	GC08M029957	0.269307613372803	https://www.genecards.org/cgi-bin/carddisp.pl?gene=MIR3148
MIR4652	MicroRNA 4652	RNA Gene		15	GC07P093716	0.269307613372803	https://www.genecards.org/cgi-bin/carddisp.pl?gene=MIR4652
MIR520E	MicroRNA 520e	RNA Gene		15	GC19P143505	0.269307613372803	https://www.genecards.org/cgi-bin/carddisp.pl?gene=MIR520E
MIR3182	MicroRNA 3182	RNA Gene		14	GC16P083508	0.269307613372803	https://www.genecards.org/cgi-bin/carddisp.pl?gene=MIR3182
MIR4510	MicroRNA 4510	RNA Gene		14	GC15P035926	0.269307613372803	https://www.genecards.org/cgi-bin/carddisp.pl?gene=MIR4510
NDUFB2-AS1	NDUFB2 Antisense RNA 1	RNA Gene		14	GC07M140695	0.269307613372803	https://www.genecards.org/cgi-bin/carddisp.pl?gene=NDUFB2-AS1
MIR650	MicroRNA 650	RNA Gene		13	GC22P022822	0.269307613372803	https://www.genecards.org/cgi-bin/carddisp.pl?gene=MIR650
ZNF594-DT	ZNF594 Divergent Transcript	RNA Gene		12	GC17P005191	0.269307613372803	https://www.genecards.org/cgi-bin/carddisp.pl?gene=ZNF594-DT
ENSG00000261888	Novel Transcript	RNA Gene		11	GC17P083104	0.269307613372803	https://www.genecards.org/cgi-bin/carddisp.pl?gene=ENSG00000261888
JAK3	Janus Kinase 3	Protein Coding	P52333	65	GC19M017824	0.233227238059044	https://www.genecards.org/cgi-bin/carddisp.pl?gene=JAK3
PIK3R1	Phosphoinositide-3-Kinase Regulatory Subunit 1	Protein Coding	P27986	65	GC05P068215	0.233227238059044	https://www.genecards.org/cgi-bin/carddisp.pl?gene=PIK3R1
GJA1	Gap Junction Protein Alpha 1	Protein Coding	P17302	64	GC06P174138	0.233227238059044	https://www.genecards.org/cgi-bin/carddisp.pl?gene=GJA1
SMARCA4	SWI/SNF Related BAF Chromatin Remodeling Complex Subunit ATPase 4	Protein Coding	P51532	64	GC19P142240	0.233227238059044	https://www.genecards.org/cgi-bin/carddisp.pl?gene=SMARCA4
CD36	CD36 Molecule (CD36 Blood Group)	Protein Coding	P16671	63	GC07P080369	0.233227238059044	https://www.genecards.org/cgi-bin/carddisp.pl?gene=CD36
CHUK	Component Of Inhibitor Of Nuclear Factor Kappa B Kinase Complex	Protein Coding	O15111	63	GC10M100552	0.233227238059044	https://www.genecards.org/cgi-bin/carddisp.pl?gene=CHUK
CSNK2A1	Casein Kinase 2 Alpha 1	Protein Coding	P68400	63	GC20M000472	0.233227238059044	https://www.genecards.org/cgi-bin/carddisp.pl?gene=CSNK2A1
JAG1	Jagged Canonical Notch Ligand 1	Protein Coding	P78504	63	GC20M010637	0.233227238059044	https://www.genecards.org/cgi-bin/carddisp.pl?gene=JAG1
TNFRSF1A	TNF Receptor Superfamily Member 1A	Protein Coding	P19438	63	GC12M006328	0.233227238059044	https://www.genecards.org/cgi-bin/carddisp.pl?gene=TNFRSF1A
CD55	CD55 Molecule (Cromer Blood Group)	Protein Coding	P08174	62	GC01P207321	0.233227238059044	https://www.genecards.org/cgi-bin/carddisp.pl?gene=CD55
PTK2B	Protein Tyrosine Kinase 2 Beta	Protein Coding	Q14289	62	GC08P027311	0.233227238059044	https://www.genecards.org/cgi-bin/carddisp.pl?gene=PTK2B
SERPINA1	Serpin Family A Member 1	Protein Coding	P01009	62	GC14M094376	0.233227238059044	https://www.genecards.org/cgi-bin/carddisp.pl?gene=SERPINA1
ATF6	Activating Transcription Factor 6	Protein Coding	P18850	61	GC01P161766	0.233227238059044	https://www.genecards.org/cgi-bin/carddisp.pl?gene=ATF6
ESR2	Estrogen Receptor 2	Protein Coding	Q92731	61	GC14M064084	0.233227238059044	https://www.genecards.org/cgi-bin/carddisp.pl?gene=ESR2
IFNAR1	Interferon Alpha And Beta Receptor Subunit 1	Protein Coding	P17181	61	GC21P033324	0.233227238059044	https://www.genecards.org/cgi-bin/carddisp.pl?gene=IFNAR1
ITGB6	Integrin Subunit Beta 6	Protein Coding	P18564	61	GC02M160099	0.233227238059044	https://www.genecards.org/cgi-bin/carddisp.pl?gene=ITGB6
PRKCZ	Protein Kinase C Zeta	Protein Coding	Q05513	61	GC01P067790	0.233227238059044	https://www.genecards.org/cgi-bin/carddisp.pl?gene=PRKCZ
REL	REL Proto-Oncogene, NF-KB Subunit	Protein Coding	Q04864	61	GC02P060881	0.233227238059044	https://www.genecards.org/cgi-bin/carddisp.pl?gene=REL
VDR	Vitamin D Receptor	Protein Coding	P11473	61	GC12M047841	0.233227238059044	https://www.genecards.org/cgi-bin/carddisp.pl?gene=VDR
YY1	YY1 Transcription Factor	Protein Coding	P25490	61	GC14P100238	0.233227238059044	https://www.genecards.org/cgi-bin/carddisp.pl?gene=YY1
ATF2	Activating Transcription Factor 2	Protein Coding	P15336	60	GC02M175072	0.233227238059044	https://www.genecards.org/cgi-bin/carddisp.pl?gene=ATF2
CEBPA	CCAAT Enhancer Binding Protein Alpha	Protein Coding	P49715	60	GC19M033299	0.233227238059044	https://www.genecards.org/cgi-bin/carddisp.pl?gene=CEBPA
FGF1	Fibroblast Growth Factor 1	Protein Coding	P05230	60	GC05M142555	0.233227238059044	https://www.genecards.org/cgi-bin/carddisp.pl?gene=FGF1
FLNB	Filamin B	Protein Coding	O75369	60	GC03P058008	0.233227238059044	https://www.genecards.org/cgi-bin/carddisp.pl?gene=FLNB
FSHR	Follicle Stimulating Hormone Receptor	Protein Coding	P23945	60	GC02M048962	0.233227238059044	https://www.genecards.org/cgi-bin/carddisp.pl?gene=FSHR
ITGA5	Integrin Subunit Alpha 5	Protein Coding	P08648	60	GC12M060054	0.233227238059044	https://www.genecards.org/cgi-bin/carddisp.pl?gene=ITGA5
L1CAM	L1 Cell Adhesion Molecule	Protein Coding	P32004	60	GC0XM153864	0.233227238059044	https://www.genecards.org/cgi-bin/carddisp.pl?gene=L1CAM
MBL2	Mannose Binding Lectin 2	Protein Coding	P11226	60	GC10M052760	0.233227238059044	https://www.genecards.org/cgi-bin/carddisp.pl?gene=MBL2
MYH9	Myosin Heavy Chain 9	Protein Coding	P35579	60	GC22M036281	0.233227238059044	https://www.genecards.org/cgi-bin/carddisp.pl?gene=MYH9
PAX5	Paired Box 5	Protein Coding	Q02548	60	GC09M037122	0.233227238059044	https://www.genecards.org/cgi-bin/carddisp.pl?gene=PAX5
PDP1	Pyruvate Dehydrogenase Phosphatase Catalytic Subunit 1	Protein Coding	Q9P0J1	60	GC08P093857	0.233227238059044	https://www.genecards.org/cgi-bin/carddisp.pl?gene=PDP1
SLC19A1	Solute Carrier Family 19 Member 1	Protein Coding	P41440	60	GC21M045493	0.233227238059044	https://www.genecards.org/cgi-bin/carddisp.pl?gene=SLC19A1
SSTR2	Somatostatin Receptor 2	Protein Coding	P30874	60	GC17P073165	0.233227238059044	https://www.genecards.org/cgi-bin/carddisp.pl?gene=SSTR2
BMP2	Bone Morphogenetic Protein 2	Protein Coding	P12643	59	GC20P006767	0.233227238059044	https://www.genecards.org/cgi-bin/carddisp.pl?gene=BMP2
CD59	CD59 Molecule (CD59 Blood Group)	Protein Coding	P13987	59	GC11M033733	0.233227238059044	https://www.genecards.org/cgi-bin/carddisp.pl?gene=CD59
CHI3L1	Chitinase 3 Like 1	Protein Coding	P36222	59	GC01M203148	0.233227238059044	https://www.genecards.org/cgi-bin/carddisp.pl?gene=CHI3L1
DDIT3	DNA Damage Inducible Transcript 3	Protein Coding	P35638	59	GC12M057516	0.233227238059044	https://www.genecards.org/cgi-bin/carddisp.pl?gene=DDIT3
GHSR	Growth Hormone Secretagogue Receptor	Protein Coding	Q92847	59	GC03M172443	0.233227238059044	https://www.genecards.org/cgi-bin/carddisp.pl?gene=GHSR
GNRHR	Gonadotropin Releasing Hormone Receptor	Protein Coding	P30968	59	GC04M067737	0.233227238059044	https://www.genecards.org/cgi-bin/carddisp.pl?gene=GNRHR
KRT17	Keratin 17	Protein Coding	Q04695	59	GC17M041619	0.233227238059044	https://www.genecards.org/cgi-bin/carddisp.pl?gene=KRT17
MMP12	Matrix Metallopeptidase 12	Protein Coding	P39900	59	GC11M102862	0.233227238059044	https://www.genecards.org/cgi-bin/carddisp.pl?gene=MMP12
PAK2	P21 (RAC1) Activated Kinase 2	Protein Coding	Q13177	59	GC03P196739	0.233227238059044	https://www.genecards.org/cgi-bin/carddisp.pl?gene=PAK2
RARG	Retinoic Acid Receptor Gamma	Protein Coding	P13631	59	GC12M053210	0.233227238059044	https://www.genecards.org/cgi-bin/carddisp.pl?gene=RARG
TACR1	Tachykinin Receptor 1	Protein Coding	P25103	59	GC02M075798	0.233227238059044	https://www.genecards.org/cgi-bin/carddisp.pl?gene=TACR1
ANG	Angiogenin	Protein Coding	P03950	58	GC14P054197	0.233227238059044	https://www.genecards.org/cgi-bin/carddisp.pl?gene=ANG
CD74	CD74 Molecule	Protein Coding	P04233	58	GC05M150378	0.233227238059044	https://www.genecards.org/cgi-bin/carddisp.pl?gene=CD74
EGR2	Early Growth Response 2	Protein Coding	P11161	58	GC10M062811	0.233227238059044	https://www.genecards.org/cgi-bin/carddisp.pl?gene=EGR2
KPNA2	Karyopherin Subunit Alpha 2	Protein Coding	P52292	58	GC17P068035	0.233227238059044	https://www.genecards.org/cgi-bin/carddisp.pl?gene=KPNA2
SLIT2	Slit Guidance Ligand 2	Protein Coding	O94813	58	GC04P028459	0.233227238059044	https://www.genecards.org/cgi-bin/carddisp.pl?gene=SLIT2
SOX9	SRY-Box Transcription Factor 9	Protein Coding	P48436	58	GC17P072121	0.233227238059044	https://www.genecards.org/cgi-bin/carddisp.pl?gene=SOX9
DCK	Deoxycytidine Kinase	Protein Coding	P27707	57	GC04P070992	0.233227238059044	https://www.genecards.org/cgi-bin/carddisp.pl?gene=DCK
LDHB	Lactate Dehydrogenase B	Protein Coding	P07195	57	GC12M021635	0.233227238059044	https://www.genecards.org/cgi-bin/carddisp.pl?gene=LDHB
PLAUR	Plasminogen Activator, Urokinase Receptor	Protein Coding	Q03405	57	GC19M043646	0.233227238059044	https://www.genecards.org/cgi-bin/carddisp.pl?gene=PLAUR
ABCG1	ATP Binding Cassette Subfamily G Member 1	Protein Coding	P45844	56	GC21P042199	0.233227238059044	https://www.genecards.org/cgi-bin/carddisp.pl?gene=ABCG1
BHMT	Betaine--Homocysteine S-Methyltransferase	Protein Coding	Q93088	56	GC05P079111	0.233227238059044	https://www.genecards.org/cgi-bin/carddisp.pl?gene=BHMT
CHRNA7	Cholinergic Receptor Nicotinic Alpha 7 Subunit	Protein Coding	P36544	56	GC15P031923	0.233227238059044	https://www.genecards.org/cgi-bin/carddisp.pl?gene=CHRNA7
EFNA1	Ephrin A1	Protein Coding	P20827	56	GC01P155127	0.233227238059044	https://www.genecards.org/cgi-bin/carddisp.pl?gene=EFNA1
EXO1	Exonuclease 1	Protein Coding	Q9UQ84	56	GC01P241847	0.233227238059044	https://www.genecards.org/cgi-bin/carddisp.pl?gene=EXO1
IL7	Interleukin 7	Protein Coding	P13232	56	GC08M078689	0.233227238059044	https://www.genecards.org/cgi-bin/carddisp.pl?gene=IL7
ITGA9	Integrin Subunit Alpha 9	Protein Coding	Q13797	56	GC03P037468	0.233227238059044	https://www.genecards.org/cgi-bin/carddisp.pl?gene=ITGA9
KRT16	Keratin 16	Protein Coding	P08779	56	GC17M041609	0.233227238059044	https://www.genecards.org/cgi-bin/carddisp.pl?gene=KRT16
MSH3	MutS Homolog 3	Protein Coding	P20585	56	GC05P080654	0.233227238059044	https://www.genecards.org/cgi-bin/carddisp.pl?gene=MSH3
NDUFA10	NADH:Ubiquinone Oxidoreductase Subunit A10	Protein Coding	O95299	56	GC02M239893	0.233227238059044	https://www.genecards.org/cgi-bin/carddisp.pl?gene=NDUFA10
NSUN2	NOP2/Sun RNA Methyltransferase 2	Protein Coding	Q08J23	56	GC05M006599	0.233227238059044	https://www.genecards.org/cgi-bin/carddisp.pl?gene=NSUN2
RACK1	Receptor For Activated C Kinase 1	Protein Coding	P63244	56	GC05M183152	0.233227238059044	https://www.genecards.org/cgi-bin/carddisp.pl?gene=RACK1
SDHC	Succinate Dehydrogenase Complex Subunit C	Protein Coding	Q99643	56	GC01P161314	0.233227238059044	https://www.genecards.org/cgi-bin/carddisp.pl?gene=SDHC
SERPINA3	Serpin Family A Member 3	Protein Coding	P01011	56	GC14P094612	0.233227238059044	https://www.genecards.org/cgi-bin/carddisp.pl?gene=SERPINA3
UBC	Ubiquitin C	Protein Coding	P0CG48	56	GC12M124911	0.233227238059044	https://www.genecards.org/cgi-bin/carddisp.pl?gene=UBC
LTA	Lymphotoxin Alpha	Protein Coding	P01374	55	GC06P173078	0.233227238059044	https://www.genecards.org/cgi-bin/carddisp.pl?gene=LTA
ELAVL1	ELAV Like RNA Binding Protein 1	Protein Coding	Q15717	54	GC19M007958	0.233227238059044	https://www.genecards.org/cgi-bin/carddisp.pl?gene=ELAVL1
LGALS3BP	Galectin 3 Binding Protein	Protein Coding	Q08380	54	GC17M078971	0.233227238059044	https://www.genecards.org/cgi-bin/carddisp.pl?gene=LGALS3BP
ACTL6A	Actin Like 6A	Protein Coding	O96019	53	GC03P179562	0.233227238059044	https://www.genecards.org/cgi-bin/carddisp.pl?gene=ACTL6A
FZD8	Frizzled Class Receptor 8	Protein Coding	Q9H461	53	GC10M035638	0.233227238059044	https://www.genecards.org/cgi-bin/carddisp.pl?gene=FZD8
KDM2A	Lysine Demethylase 2A	Protein Coding	Q9Y2K7	53	GC11P067119	0.233227238059044	https://www.genecards.org/cgi-bin/carddisp.pl?gene=KDM2A
PAFAH1B3	Platelet Activating Factor Acetylhydrolase 1b Catalytic Subunit 3	Protein Coding	Q15102	53	GC19M042297	0.233227238059044	https://www.genecards.org/cgi-bin/carddisp.pl?gene=PAFAH1B3
PSME3	Proteasome Activator Subunit 3	Protein Coding	P61289	53	GC17P042824	0.233227238059044	https://www.genecards.org/cgi-bin/carddisp.pl?gene=PSME3
TFCP2	Transcription Factor CP2	Protein Coding	Q12800	53	GC12M051093	0.233227238059044	https://www.genecards.org/cgi-bin/carddisp.pl?gene=TFCP2
BATF	Basic Leucine Zipper ATF-Like Transcription Factor	Protein Coding	Q16520	52	GC14P075523	0.233227238059044	https://www.genecards.org/cgi-bin/carddisp.pl?gene=BATF
EHF	ETS Homologous Factor	Protein Coding	Q9NZC4	52	GC11P034621	0.233227238059044	https://www.genecards.org/cgi-bin/carddisp.pl?gene=EHF
ELF3	E74 Like ETS Transcription Factor 3	Protein Coding	P78545	52	GC01P202007	0.233227238059044	https://www.genecards.org/cgi-bin/carddisp.pl?gene=ELF3
MYOM1	Myomesin 1	Protein Coding	P52179	52	GC18M003066	0.233227238059044	https://www.genecards.org/cgi-bin/carddisp.pl?gene=MYOM1
TSPAN1	Tetraspanin 1	Protein Coding	O60635	52	GC01P046175	0.233227238059044	https://www.genecards.org/cgi-bin/carddisp.pl?gene=TSPAN1
UGT2B17	UDP Glucuronosyltransferase Family 2 Member B17	Protein Coding	O75795	52	GC04M068537	0.233227238059044	https://www.genecards.org/cgi-bin/carddisp.pl?gene=UGT2B17
KRT3	Keratin 3	Protein Coding	P12035	51	GC12M052789	0.233227238059044	https://www.genecards.org/cgi-bin/carddisp.pl?gene=KRT3
MBNL1	Muscleblind Like Splicing Regulator 1	Protein Coding	Q9NR56	51	GC03P152243	0.233227238059044	https://www.genecards.org/cgi-bin/carddisp.pl?gene=MBNL1
PPP1R14A	Protein Phosphatase 1 Regulatory Inhibitor Subunit 14A	Protein Coding	Q96A00	51	GC19M038251	0.233227238059044	https://www.genecards.org/cgi-bin/carddisp.pl?gene=PPP1R14A
NEU3	Neuraminidase 3	Protein Coding	Q9UQ49	50	GC11P103760	0.233227238059044	https://www.genecards.org/cgi-bin/carddisp.pl?gene=NEU3
PERP	P53 Apoptosis Effector Related To PMP22	Protein Coding	Q96FX8	50	GC06M138088	0.233227238059044	https://www.genecards.org/cgi-bin/carddisp.pl?gene=PERP
S100A12	S100 Calcium Binding Protein A12	Protein Coding	P80511	50	GC01M153373	0.233227238059044	https://www.genecards.org/cgi-bin/carddisp.pl?gene=S100A12
SMYD3	SET And MYND Domain Containing 3	Protein Coding	Q9H7B4	50	GC01M245749	0.233227238059044	https://www.genecards.org/cgi-bin/carddisp.pl?gene=SMYD3
CD109	CD109 Molecule	Protein Coding	Q6YHK3	49	GC06P173519	0.233227238059044	https://www.genecards.org/cgi-bin/carddisp.pl?gene=CD109
FRMD4A	FERM Domain Containing 4A	Protein Coding	Q9P2Q2	49	GC10M013643	0.233227238059044	https://www.genecards.org/cgi-bin/carddisp.pl?gene=FRMD4A
GLT8D1	Glycosyltransferase 8 Domain Containing 1	Protein Coding	Q68CQ7	49	GC03M052694	0.233227238059044	https://www.genecards.org/cgi-bin/carddisp.pl?gene=GLT8D1
HOXC6	Homeobox C6	Protein Coding	P09630	49	GC12P053990	0.233227238059044	https://www.genecards.org/cgi-bin/carddisp.pl?gene=HOXC6
MTSS1	MTSS I-BAR Domain Containing 1	Protein Coding	O43312	49	GC08M124550	0.233227238059044	https://www.genecards.org/cgi-bin/carddisp.pl?gene=MTSS1
ZC3HAV1	Zinc Finger CCCH-Type Containing, Antiviral 1	Protein Coding	Q7Z2W4	49	GC07M139133	0.233227238059044	https://www.genecards.org/cgi-bin/carddisp.pl?gene=ZC3HAV1
EBAG9	Estrogen Receptor Binding Site Associated Antigen 9	Protein Coding	O00559	48	GC08P109558	0.233227238059044	https://www.genecards.org/cgi-bin/carddisp.pl?gene=EBAG9
MMP26	Matrix Metallopeptidase 26	Protein Coding	Q9NRE1	48	GC11P015928	0.233227238059044	https://www.genecards.org/cgi-bin/carddisp.pl?gene=MMP26
PARP12	Poly(ADP-Ribose) Polymerase Family Member 12	Protein Coding	Q9H0J9	48	GC07M140023	0.233227238059044	https://www.genecards.org/cgi-bin/carddisp.pl?gene=PARP12
CHPF	Chondroitin Polymerizing Factor	Protein Coding	Q8IZ52	47	GC02M219538	0.233227238059044	https://www.genecards.org/cgi-bin/carddisp.pl?gene=CHPF
DHX35	DEAH-Box Helicase 35	Protein Coding	Q9H5Z1	46	GC20P049025	0.233227238059044	https://www.genecards.org/cgi-bin/carddisp.pl?gene=DHX35
LAPTM4B	Lysosomal Protein Transmembrane 4 Beta	Protein Coding	Q86VI4	46	GC08P097775	0.233227238059044	https://www.genecards.org/cgi-bin/carddisp.pl?gene=LAPTM4B
NASP	Nuclear Autoantigenic Sperm Protein	Protein Coding	P49321	46	GC01P045583	0.233227238059044	https://www.genecards.org/cgi-bin/carddisp.pl?gene=NASP
TTC7B	Tetratricopeptide Repeat Domain 7B	Protein Coding	Q86TV6	46	GC14M090524	0.233227238059044	https://www.genecards.org/cgi-bin/carddisp.pl?gene=TTC7B
MYDGF	Myeloid Derived Growth Factor	Protein Coding	Q969H8	45	GC19M004641	0.233227238059044	https://www.genecards.org/cgi-bin/carddisp.pl?gene=MYDGF
ZSCAN4	Zinc Finger And SCAN Domain Containing 4	Protein Coding	Q8NAM6	45	GC19P057651	0.233227238059044	https://www.genecards.org/cgi-bin/carddisp.pl?gene=ZSCAN4
RHOBTB1	Rho Related BTB Domain Containing 1	Protein Coding	O94844	44	GC10M060869	0.233227238059044	https://www.genecards.org/cgi-bin/carddisp.pl?gene=RHOBTB1
SALL3	Spalt Like Transcription Factor 3	Protein Coding	Q9BXA9	44	GC18P078980	0.233227238059044	https://www.genecards.org/cgi-bin/carddisp.pl?gene=SALL3
EPGN	Epithelial Mitogen	Protein Coding	Q6UW88	43	GC04P074309	0.233227238059044	https://www.genecards.org/cgi-bin/carddisp.pl?gene=EPGN
APOBEC3H	Apolipoprotein B MRNA Editing Enzyme Catalytic Subunit 3H	Protein Coding	Q6NTF7	42	GC22P039097	0.233227238059044	https://www.genecards.org/cgi-bin/carddisp.pl?gene=APOBEC3H
ZNF124	Zinc Finger Protein 124	Protein Coding	Q15973	39	GC01M247121	0.233227238059044	https://www.genecards.org/cgi-bin/carddisp.pl?gene=ZNF124
C6orf136	Chromosome 6 Open Reading Frame 136	Protein Coding	Q5SQH8	38	GC06P173058	0.233227238059044	https://www.genecards.org/cgi-bin/carddisp.pl?gene=C6orf136
TERC	Telomerase RNA Component	RNA Gene		36	GC03M169765	0.233227238059044	https://www.genecards.org/cgi-bin/carddisp.pl?gene=TERC
WT1-AS	WT1 Antisense RNA	RNA Gene	Q06250	36	GC11P032434	0.233227238059044	https://www.genecards.org/cgi-bin/carddisp.pl?gene=WT1-AS
ATXN8OS	ATXN8 Opposite Strand LncRNA	RNA Gene	P0DMR3	34	GC13P070107	0.233227238059044	https://www.genecards.org/cgi-bin/carddisp.pl?gene=ATXN8OS
SMR3A	Submaxillary Gland Androgen Regulated Protein 3A	Protein Coding	Q99954	32	GC04P070361	0.233227238059044	https://www.genecards.org/cgi-bin/carddisp.pl?gene=SMR3A
ADARB2-AS1	ADARB2 Antisense RNA 1	RNA Gene	A8MUL3	30	GC10P001526	0.233227238059044	https://www.genecards.org/cgi-bin/carddisp.pl?gene=ADARB2-AS1
MIR10A	MicroRNA 10a	RNA Gene		30	GC17M048579	0.233227238059044	https://www.genecards.org/cgi-bin/carddisp.pl?gene=MIR10A
MIR125B1	MicroRNA 125b-1	RNA Gene		30	GC11M137507	0.233227238059044	https://www.genecards.org/cgi-bin/carddisp.pl?gene=MIR125B1
MIR192	MicroRNA 192	RNA Gene		30	GC11M064891	0.233227238059044	https://www.genecards.org/cgi-bin/carddisp.pl?gene=MIR192
MIR425	MicroRNA 425	RNA Gene		29	GC03M054489	0.233227238059044	https://www.genecards.org/cgi-bin/carddisp.pl?gene=MIR425
MIR675	MicroRNA 675	RNA Gene		28	GC11M014030	0.233227238059044	https://www.genecards.org/cgi-bin/carddisp.pl?gene=MIR675
CBR3-AS1	CBR3 Antisense RNA 1	RNA Gene		27	GC21M036090	0.233227238059044	https://www.genecards.org/cgi-bin/carddisp.pl?gene=CBR3-AS1
MIR497	MicroRNA 497	RNA Gene		27	GC17M092402	0.233227238059044	https://www.genecards.org/cgi-bin/carddisp.pl?gene=MIR497
MIR19B1	MicroRNA 19b-1	RNA Gene		26	GC13P091733	0.233227238059044	https://www.genecards.org/cgi-bin/carddisp.pl?gene=MIR19B1
MIR422A	MicroRNA 422a	RNA Gene		25	GC15M063870	0.233227238059044	https://www.genecards.org/cgi-bin/carddisp.pl?gene=MIR422A
MIR504	MicroRNA 504	RNA Gene		22	GC0XM138667	0.233227238059044	https://www.genecards.org/cgi-bin/carddisp.pl?gene=MIR504
MIR657	MicroRNA 657	RNA Gene		22	GC17M081125	0.233227238059044	https://www.genecards.org/cgi-bin/carddisp.pl?gene=MIR657
FAS-AS1	FAS Antisense RNA 1	RNA Gene		21	GC10M088991	0.233227238059044	https://www.genecards.org/cgi-bin/carddisp.pl?gene=FAS-AS1
MIR924HG	MIR924 Host Gene	RNA Gene		21	GC18M039114	0.233227238059044	https://www.genecards.org/cgi-bin/carddisp.pl?gene=MIR924HG
MIR3065	MicroRNA 3065	RNA Gene		19	GC17P081125	0.233227238059044	https://www.genecards.org/cgi-bin/carddisp.pl?gene=MIR3065
MIR4664	MicroRNA 4664	RNA Gene		19	GC08M143733	0.233227238059044	https://www.genecards.org/cgi-bin/carddisp.pl?gene=MIR4664
SNORD50A	Small Nucleolar RNA, C/D Box 50A	RNA Gene		19	GC06M085677	0.233227238059044	https://www.genecards.org/cgi-bin/carddisp.pl?gene=SNORD50A
SPEN-AS1	SPEN Antisense RNA 1	RNA Gene		19	GC01M021111	0.233227238059044	https://www.genecards.org/cgi-bin/carddisp.pl?gene=SPEN-AS1
LINC02620	Long Intergenic Non-Protein Coding RNA 2620	RNA Gene		16	GC10M104475	0.233227238059044	https://www.genecards.org/cgi-bin/carddisp.pl?gene=LINC02620
MIR496	MicroRNA 496	RNA Gene		16	GC14P120249	0.233227238059044	https://www.genecards.org/cgi-bin/carddisp.pl?gene=MIR496
TRE-TTC3-1	TRNA-Glu (Anticodon TTC) 3-1	RNA Gene		16	GC01P068562	0.233227238059044	https://www.genecards.org/cgi-bin/carddisp.pl?gene=TRE-TTC3-1
MIR1287	MicroRNA 1287	RNA Gene		15	GC10M098395	0.233227238059044	https://www.genecards.org/cgi-bin/carddisp.pl?gene=MIR1287
TRD-GTC9-1	TRNA-Asp (Anticodon GTC) 9-1	RNA Gene		14	GC01P174143	0.233227238059044	https://www.genecards.org/cgi-bin/carddisp.pl?gene=TRD-GTC9-1
MIR6842	MicroRNA 6842	RNA Gene		8	GC08P027433	0.233227238059044	https://www.genecards.org/cgi-bin/carddisp.pl?gene=MIR6842
LOC108254682	PAX5 Promoter Region	Functional Element		3	GC09P037034	0.233227238059044	https://www.genecards.org/cgi-bin/carddisp.pl?gene=LOC108254682
ADAM10	ADAM Metallopeptidase Domain 10	Protein Coding	O14672	67	GC15M058588	0.190429240465164	https://www.genecards.org/cgi-bin/carddisp.pl?gene=ADAM10
CAMK2A	Calcium/Calmodulin Dependent Protein Kinase II Alpha	Protein Coding	Q9UQM7	66	GC05M150219	0.190429240465164	https://www.genecards.org/cgi-bin/carddisp.pl?gene=CAMK2A
HDAC2	Histone Deacetylase 2	Protein Coding	Q92769	66	GC06M113933	0.190429240465164	https://www.genecards.org/cgi-bin/carddisp.pl?gene=HDAC2
TYK2	Tyrosine Kinase 2	Protein Coding	P29597	66	GC19M010350	0.190429240465164	https://www.genecards.org/cgi-bin/carddisp.pl?gene=TYK2
ITGB3	Integrin Subunit Beta 3	Protein Coding	P05106	65	GC17P144661	0.190429240465164	https://www.genecards.org/cgi-bin/carddisp.pl?gene=ITGB3
ACE	Angiotensin I Converting Enzyme	Protein Coding	P12821	64	GC17P063477	0.190429240465164	https://www.genecards.org/cgi-bin/carddisp.pl?gene=ACE
LDLR	Low Density Lipoprotein Receptor	Protein Coding	P01130	64	GC19P142248	0.190429240465164	https://www.genecards.org/cgi-bin/carddisp.pl?gene=LDLR
ACVRL1	Activin A Receptor Like Type 1	Protein Coding	P37023	63	GC12P051906	0.190429240465164	https://www.genecards.org/cgi-bin/carddisp.pl?gene=ACVRL1
HDAC1	Histone Deacetylase 1	Protein Coding	Q13547	63	GC01P032292	0.190429240465164	https://www.genecards.org/cgi-bin/carddisp.pl?gene=HDAC1
HDAC3	Histone Deacetylase 3	Protein Coding	O15379	63	GC05M141620	0.190429240465164	https://www.genecards.org/cgi-bin/carddisp.pl?gene=HDAC3
PCSK9	Proprotein Convertase Subtilisin/Kexin Type 9	Protein Coding	Q8NBP7	63	GC01P055039	0.190429240465164	https://www.genecards.org/cgi-bin/carddisp.pl?gene=PCSK9
PRKCB	Protein Kinase C Beta	Protein Coding	P05771	63	GC16P112849	0.190429240465164	https://www.genecards.org/cgi-bin/carddisp.pl?gene=PRKCB
RRM1	Ribonucleotide Reductase Catalytic Subunit M1	Protein Coding	P23921	63	GC11P015892	0.190429240465164	https://www.genecards.org/cgi-bin/carddisp.pl?gene=RRM1
CAMK2G	Calcium/Calmodulin Dependent Protein Kinase II Gamma	Protein Coding	Q13555	62	GC10M073812	0.190429240465164	https://www.genecards.org/cgi-bin/carddisp.pl?gene=CAMK2G
EEF2	Eukaryotic Translation Elongation Factor 2	Protein Coding	P13639	61	GC19M003976	0.190429240465164	https://www.genecards.org/cgi-bin/carddisp.pl?gene=EEF2
ITGAV	Integrin Subunit Alpha V	Protein Coding	P06756	61	GC02P186589	0.190429240465164	https://www.genecards.org/cgi-bin/carddisp.pl?gene=ITGAV
MRE11	MRE11 Homolog, Double Strand Break Repair Nuclease	Protein Coding	P49959	61	GC11M137118	0.190429240465164	https://www.genecards.org/cgi-bin/carddisp.pl?gene=MRE11
NCF2	Neutrophil Cytosolic Factor 2	Protein Coding	P19878	61	GC01M186633	0.190429240465164	https://www.genecards.org/cgi-bin/carddisp.pl?gene=NCF2
PKD2	Polycystin 2, Transient Receptor Potential Cation Channel	Protein Coding	Q13563	61	GC04P088007	0.190429240465164	https://www.genecards.org/cgi-bin/carddisp.pl?gene=PKD2
RRM2B	Ribonucleotide Reductase Regulatory TP53 Inducible Subunit M2B	Protein Coding	Q7LG56	61	GC08M102204	0.190429240465164	https://www.genecards.org/cgi-bin/carddisp.pl?gene=RRM2B
UBE3A	Ubiquitin Protein Ligase E3A	Protein Coding	Q05086	61	GC15M025333	0.190429240465164	https://www.genecards.org/cgi-bin/carddisp.pl?gene=UBE3A
ANXA2	Annexin A2	Protein Coding	P07355	60	GC15M060347	0.190429240465164	https://www.genecards.org/cgi-bin/carddisp.pl?gene=ANXA2
DHODH	Dihydroorotate Dehydrogenase (Quinone)	Protein Coding	Q02127	59	GC16P072008	0.190429240465164	https://www.genecards.org/cgi-bin/carddisp.pl?gene=DHODH
EGLN3	Egl-9 Family Hypoxia Inducible Factor 3	Protein Coding	Q9H6Z9	59	GC14M033924	0.190429240465164	https://www.genecards.org/cgi-bin/carddisp.pl?gene=EGLN3
FTO	FTO Alpha-Ketoglutarate Dependent Dioxygenase	Protein Coding	Q9C0B1	59	GC16P113652	0.190429240465164	https://www.genecards.org/cgi-bin/carddisp.pl?gene=FTO
HK2	Hexokinase 2	Protein Coding	P52789	59	GC02P075366	0.190429240465164	https://www.genecards.org/cgi-bin/carddisp.pl?gene=HK2
ITGA2	Integrin Subunit Alpha 2	Protein Coding	P17301	59	GC05P052989	0.190429240465164	https://www.genecards.org/cgi-bin/carddisp.pl?gene=ITGA2
MCM3	Minichromosome Maintenance Complex Component 3	Protein Coding	P25205	59	GC06M052264	0.190429240465164	https://www.genecards.org/cgi-bin/carddisp.pl?gene=MCM3
TKT	Transketolase	Protein Coding	P29401	59	GC03M053224	0.190429240465164	https://www.genecards.org/cgi-bin/carddisp.pl?gene=TKT
ADAM12	ADAM Metallopeptidase Domain 12	Protein Coding	O43184	58	GC10M126012	0.190429240465164	https://www.genecards.org/cgi-bin/carddisp.pl?gene=ADAM12
CGA	Glycoprotein Hormones, Alpha Polypeptide	Protein Coding	P01215	57	GC06M087085	0.190429240465164	https://www.genecards.org/cgi-bin/carddisp.pl?gene=CGA
HES1	Hes Family BHLH Transcription Factor 1	Protein Coding	Q14469	57	GC03P194136	0.190429240465164	https://www.genecards.org/cgi-bin/carddisp.pl?gene=HES1
NR2F1	Nuclear Receptor Subfamily 2 Group F Member 1	Protein Coding	P10589	57	GC05P093583	0.190429240465164	https://www.genecards.org/cgi-bin/carddisp.pl?gene=NR2F1
PDE3B	Phosphodiesterase 3B	Protein Coding	Q13370	57	GC11P014643	0.190429240465164	https://www.genecards.org/cgi-bin/carddisp.pl?gene=PDE3B
PLK3	Polo Like Kinase 3	Protein Coding	Q9H4B4	57	GC01P070091	0.190429240465164	https://www.genecards.org/cgi-bin/carddisp.pl?gene=PLK3
PRDX3	Peroxiredoxin 3	Protein Coding	P30048	57	GC10M119167	0.190429240465164	https://www.genecards.org/cgi-bin/carddisp.pl?gene=PRDX3
ARF6	ARF GTPase 6	Protein Coding	P62330	56	GC14P055217	0.190429240465164	https://www.genecards.org/cgi-bin/carddisp.pl?gene=ARF6
BCL2L2	BCL2 Like 2	Protein Coding	Q92843	56	GC14P055396	0.190429240465164	https://www.genecards.org/cgi-bin/carddisp.pl?gene=BCL2L2
ENDOG	Endonuclease G	Protein Coding	Q14249	56	GC09P128818	0.190429240465164	https://www.genecards.org/cgi-bin/carddisp.pl?gene=ENDOG
FOXP2	Forkhead Box P2	Protein Coding	O15409	56	GC07P114086	0.190429240465164	https://www.genecards.org/cgi-bin/carddisp.pl?gene=FOXP2
GNA13	G Protein Subunit Alpha 13	Protein Coding	Q14344	56	GC17M065009	0.190429240465164	https://www.genecards.org/cgi-bin/carddisp.pl?gene=GNA13
MMP17	Matrix Metallopeptidase 17	Protein Coding	Q9ULZ9	56	GC12P131828	0.190429240465164	https://www.genecards.org/cgi-bin/carddisp.pl?gene=MMP17
PLAGL1	PLAG1 Like Zinc Finger 1	Protein Coding	Q9UM63	56	GC06M143940	0.190429240465164	https://www.genecards.org/cgi-bin/carddisp.pl?gene=PLAGL1
PLCE1	Phospholipase C Epsilon 1	Protein Coding	Q9P212	56	GC10P093993	0.190429240465164	https://www.genecards.org/cgi-bin/carddisp.pl?gene=PLCE1
RIPK3	Receptor Interacting Serine/Threonine Kinase 3	Protein Coding	Q9Y572	56	GC14M024336	0.190429240465164	https://www.genecards.org/cgi-bin/carddisp.pl?gene=RIPK3
ARHGEF7	Rho Guanine Nucleotide Exchange Factor 7	Protein Coding	Q14155	55	GC13P111114	0.190429240465164	https://www.genecards.org/cgi-bin/carddisp.pl?gene=ARHGEF7
BRD3	Bromodomain Containing 3	Protein Coding	Q15059	55	GC09M134030	0.190429240465164	https://www.genecards.org/cgi-bin/carddisp.pl?gene=BRD3
CENPF	Centromere Protein F	Protein Coding	P49454	55	GC01P214603	0.190429240465164	https://www.genecards.org/cgi-bin/carddisp.pl?gene=CENPF
DSG1	Desmoglein 1	Protein Coding	Q02413	55	GC18P031318	0.190429240465164	https://www.genecards.org/cgi-bin/carddisp.pl?gene=DSG1
SSB	Small RNA Binding Exonuclease Protection Factor La	Protein Coding	P05455	55	GC02P169791	0.190429240465164	https://www.genecards.org/cgi-bin/carddisp.pl?gene=SSB
DNMT3L	DNA Methyltransferase 3 Like	Protein Coding	Q9UJW3	54	GC21M044246	0.190429240465164	https://www.genecards.org/cgi-bin/carddisp.pl?gene=DNMT3L
KDM3A	Lysine Demethylase 3A	Protein Coding	Q9Y4C1	54	GC02P087184	0.190429240465164	https://www.genecards.org/cgi-bin/carddisp.pl?gene=KDM3A
LUM	Lumican	Protein Coding	P51884	54	GC12M091102	0.190429240465164	https://www.genecards.org/cgi-bin/carddisp.pl?gene=LUM
NEDD8	NEDD8 Ubiquitin Like Modifier	Protein Coding	Q15843	54	GC14M024216	0.190429240465164	https://www.genecards.org/cgi-bin/carddisp.pl?gene=NEDD8
QKI	QKI, KH Domain Containing RNA Binding	Protein Coding	Q96PU8	54	GC06P163414	0.190429240465164	https://www.genecards.org/cgi-bin/carddisp.pl?gene=QKI
SMN1	Survival Of Motor Neuron 1, Telomeric	Protein Coding	Q16637	54	GC05P070924	0.190429240465164	https://www.genecards.org/cgi-bin/carddisp.pl?gene=SMN1
TAPBP	TAP Binding Protein	Protein Coding	O15533	54	GC06M033299	0.190429240465164	https://www.genecards.org/cgi-bin/carddisp.pl?gene=TAPBP
TRIB3	Tribbles Pseudokinase 3	Protein Coding	Q96RU7	54	GC20P000504	0.190429240465164	https://www.genecards.org/cgi-bin/carddisp.pl?gene=TRIB3
AKT1S1	AKT1 Substrate 1	Protein Coding	Q96B36	53	GC19M049869	0.190429240465164	https://www.genecards.org/cgi-bin/carddisp.pl?gene=AKT1S1
CD200	CD200 Molecule	Protein Coding	P41217	53	GC03P112332	0.190429240465164	https://www.genecards.org/cgi-bin/carddisp.pl?gene=CD200
KPNA4	Karyopherin Subunit Alpha 4	Protein Coding	O00629	53	GC03M160494	0.190429240465164	https://www.genecards.org/cgi-bin/carddisp.pl?gene=KPNA4
SMARCD1	SWI/SNF Related BAF Chromatin Remodeling Complex Subunit D1	Protein Coding	Q96GM5	53	GC12P050085	0.190429240465164	https://www.genecards.org/cgi-bin/carddisp.pl?gene=SMARCD1
TRDMT1	TRNA Aspartic Acid Methyltransferase 1	Protein Coding	O14717	53	GC10M017138	0.190429240465164	https://www.genecards.org/cgi-bin/carddisp.pl?gene=TRDMT1
COMMD1	Copper Metabolism Domain Containing 1	Protein Coding	Q8N668	52	GC02P061888	0.190429240465164	https://www.genecards.org/cgi-bin/carddisp.pl?gene=COMMD1
ERBIN	Erbb2 Interacting Protein	Protein Coding	Q96RT1	52	GC05P065884	0.190429240465164	https://www.genecards.org/cgi-bin/carddisp.pl?gene=ERBIN
RAD51B	RAD51 Paralog B	Protein Coding	O15315	52	GC14P067819	0.190429240465164	https://www.genecards.org/cgi-bin/carddisp.pl?gene=RAD51B
USP22	Ubiquitin Specific Peptidase 22	Protein Coding	Q9UPT9	52	GC17M020999	0.190429240465164	https://www.genecards.org/cgi-bin/carddisp.pl?gene=USP22
GEMIN2	Gem Nuclear Organelle Associated Protein 2	Protein Coding	O14893	51	GC14P039114	0.190429240465164	https://www.genecards.org/cgi-bin/carddisp.pl?gene=GEMIN2
NOVA1	NOVA Alternative Splicing Regulator 1	Protein Coding	P51513	51	GC14M026443	0.190429240465164	https://www.genecards.org/cgi-bin/carddisp.pl?gene=NOVA1
PLCL1	Phospholipase C Like 1 (Inactive)	Protein Coding	Q15111	51	GC02P197804	0.190429240465164	https://www.genecards.org/cgi-bin/carddisp.pl?gene=PLCL1
[truncated: 165 more rows]
